# Supplementary material for: Multi-Omics and Single-Cell Mendelian Randomization Reveal a Potential Role of VNN2 in Lung Adenocarcinoma in Resting Natural Killer Cells
Source: World J Oncol. 2026 Mar 5;17(2):247–55. doi: 10.14740/wjon2689 (PMC12978397; doi:10.14740/wjon2689)
Supplement: Suppl 1 — Summary of data sources and their analytical roles in the two-stage integrative framework. [file wjon-17-02-247-s001.xlsx]

## Sheet:  S1
Suppl 1. Summary of data sources and their analytical roles in the two-stage integrative framework.
Dataset	Data type	Role in this study	Source
eQTLGen	Whole-blood cis-eQTL	Exposure for eQTL-based MR	https://www.eqtlgen.org
deCODE	Plasma pQTL	Exposure for pQTL-based MR	https://www.decode.com/summarydata/
LUAD GWAS (GCST004744)	Disease GWAS	Outcome dataset for MR	https://www.ebi.ac.uk/gwas/studies/GCST004744
GEPIA2	TCGA + GTEx transcriptome	Expression and survival validation	http://gepia2.cancer-pku.cn/
OneK1K	Single-cell eQTL (14 immune cell types)	Cell type–specific MR analysis	https://onek1k.org/
