# Supplementary material for: Multi-Omics and Single-Cell Mendelian Randomization Reveal a Potential Role of VNN2 in Lung Adenocarcinoma in Resting Natural Killer Cells
Source: World J Oncol. 2026 Mar 5;17(2):247–55. doi: 10.14740/wjon2689 (PMC12978397; doi:10.14740/wjon2689)
Supplement: Suppl 2 — Two-sample MR analysis of blood eQTLs associated with LUAD (P < 0.05). [file wjon-17-02-247-s002.xlsx]

## Sheet: S2
Suppl 2. Two-sample MR analysis of blood eQTLs associated with LUAD (P < 0.05)
id	nsnp	beta	se	pvalue	or	or_lci95	or_uci95	Heter.Stat	Heter.p	egger_intercept	egger_intercept_se	egger_intercept_pval
PSMA6	4	-0.329246	0.104044897188777	0.00155368593586896	0.71946572742369	0.586739472680065	0.882215969845873	1.28003578926855	0.73387914667255	0.02240079480549	0.0267991278735691	0.491178
HSPA1B	27	0.105785147981762	0.0454018590919539	0.0198075291256373	1.11158302499223	1.01693937548275	1.21503488923744	67.2986795493622	1.62728845983974e-05	0.0478798899290786	0.0129533066421736	0.00107584
ATP8B4	49	0.0945850550385246	0.0311307059667472	0.00237900966428789	1.09920265188099	1.03413866379309	1.16836021338813	97.532529191315	3.15722962333886e-05	0.0297206781119259	0.0107712621538494	0.00823083285262162
RALGPS1	37	-0.0725108	0.022136980276859	0.00105456537094576	0.930055720326077	0.890564932826798	0.971297668509803	34.6150506375648	0.534440136329591	-0.01682	0.00678341374764243	0.0181153689923405
EEF1A1	43	-0.0396552	0.0192223700092981	0.0391155212312976	0.961120811046289	0.925583426224454	0.998022638752681	34.5257928841239	0.78688546574162	-0.0216038	0.00890559118830155	0.0197582576140703
SH3GLB2	37	0.108804111113097	0.0269513041401469	5.4124551788039e-05	1.11494392382429	1.05757606137132	1.17542368693634	26.5272968198068	0.875385407530895	0.0242843437129063	0.0101246829495558	0.0219250507016834
TNPO3	41	-0.0652249	0.0228611092063431	0.00432960253423676	0.936856780133559	0.895804903050138	0.979789933604656	27.3390181811858	0.93620795014947	-0.0200262	0.00848109685227173	0.0233035481397444
UPK3B	40	-0.0674101	0.0284474837257021	0.0178057691698289	0.93481177069888	0.884115867745924	0.9884146168139	35.9600534551139	0.609303391357825	-0.0176975	0.00791147075323698	0.0312357715638397
PRUNE2	82	-0.0233079	0.0114636786049835	0.0420326172790324	0.976961613665353	0.955255220334557	0.99916124430216	70.1061225815857	0.800826833557507	-0.00946993	0.00433452134504162	0.0318325256763037
AMDHD1	58	0.0777973385350489	0.016723046937136	3.28566718796792e-06	1.08090357896854	1.04604895488228	1.11691956822277	55.2968019723553	0.539228000071561	0.0130755813401025	0.00597201878394992	0.0327458382018697
CTSH	33	0.148618911356589	0.063368225308501	0.0190106386831087	1.16023075418491	1.02471773046412	1.3136645955631	244.692123281553	1.3163802331608e-34	0.045324172756955	0.020428847753865	0.0339670192366599
PRMT5	20	-0.105004	0.0281609549943922	0.00019245086660273	0.900320504493886	0.851973432852663	0.951411135084425	14.6403274437005	0.745166948049035	0.0305352508433964	0.0135530752287995	0.0369707282141492
CRHR1-IT1	46	-0.0416248	0.0118032197463152	0.000420990511836395	0.959229614467286	0.937293218577822	0.981679409424494	35.3160909719107	0.849231486425596	0.015469984798482	0.00720891236783208	0.0374319656999647
ITGB2	34	-0.0670934	0.0183912904013122	0.000264178975745016	0.935107851843341	0.902000381503067	0.969430515230991	31.3267773155566	0.550537745917488	-0.0160383	0.00759364137341497	0.0425781496085885
RP5-1142A6.9	11	-0.0618535	0.0294430258497404	0.0356596012230041	0.940020544245314	0.887309100282917	0.995863361844829	8.6423531913503	0.566348094576552	0.0307298900294736	0.0132042386608485	0.0449472616312731
PMP22	26	-0.0740129	0.0354907891238399	0.037031899023142	0.92865969069499	0.866255939586624	0.995558912454043	18.5531543283857	0.818027639827433	0.0207746291988239	0.00986100183854889	0.045778774047759
TRIM66	62	0.0322634479566997	0.0111799150062975	0.00390370331567005	1.03278955576614	1.01040456953444	1.05567046969226	51.8902037099768	0.790634710952196	-0.0135659	0.00667975274217072	0.0467034168405111
ZNF493	36	0.0566548281539971	0.0258463109255133	0.0283803039474435	1.05829045527392	1.00601407108322	1.11328332268549	26.6462398828236	0.843684663945725	-0.0187043	0.00911110651549996	0.047840923753295
HAT1	19	-0.161006	0.0462838803548115	0.000503916112293732	0.851286823982364	0.777460399586928	0.932123690249708	15.9505115069896	0.596001260867207	0.0239592214859766	0.0112718833236481	0.0484934992489004
GATM	42	0.0432815004160777	0.0218794405385819	0.0479082560409173	1.04423180516837	1.00039787609216	1.08998638340246	36.2978114867916	0.679440180395867	-0.0149814	0.00736380730081636	0.0485723809125949
AC005077.14	37	0.0383004897442639	0.0118551015927187	0.00123479714210686	1.03904340786137	1.01517853200019	1.06346930060963	34.3134625180614	0.548935717615395	0.0175127242710261	0.00858061281096014	0.0488521163997697
RP11-165J3.6	30	0.0424350816465921	0.0123464008947787	0.000588107352135566	1.04334832172001	1.01840342960197	1.06890421692848	28.2580605344449	0.504148952172237	0.0170196913489397	0.00835973734346069	0.0513196974123064
RP11-572M11.3	16	-0.0834475	0.0169665806959959	8.72799206747387e-07	0.919939417360293	0.889850364677826	0.951045889518286	13.4630442582508	0.566579193585773	-0.0347286	0.0165404381022762	0.0543716415290957
TFG	41	0.0520311207686232	0.0211531876572994	0.0139041748501602	1.05340852488622	1.01062694203007	1.09800112598815	35.3038539179736	0.681447327461442	0.0140132164834857	0.00722051111221092	0.0595413325033188
ISOC1	37	-0.0915844	0.0240311493608364	0.000138366790411487	0.912484314584716	0.870501813999601	0.956491544270947	25.3353423426941	0.907799021867637	0.0176721115477692	0.00911837309897565	0.0607139362584928
GRK4	25	0.131323898903419	0.0315809098404893	3.20580275201041e-05	1.14033707543004	1.0718920046213	1.21315266836024	16.5007151783083	0.869161278150644	0.0172892307131913	0.00879404244137706	0.0614809320341109
ENTPD3-AS1	14	-0.0867884	0.0222391983293217	9.52054323599802e-05	0.916871081376116	0.87776424707163	0.957720233728324	12.0565681194843	0.523010808188553	-0.0286488	0.0139323363815007	0.0621780887590774
WDR41	56	0.0556396049622007	0.0153757764183853	0.000296139991146901	1.05721659945397	1.02583106908963	1.08956237712017	46.1440366175956	0.796727642667909	0.0109673304469326	0.00587644722066403	0.0674309092587388
TSPAN15	11	0.206945386694383	0.0566420735167899	0.000258626246932263	1.2299154002009	1.1006786263243	1.37432657950574	8.75091640094195	0.555894510981449	0.0303483603389426	0.0146639872608398	0.0684100654848359
ANKRD9	22	-0.0876831	0.0321571390866424	0.00639695546265538	0.916051091297431	0.860096117067536	0.975646308843088	18.6319149049038	0.608739312909086	-0.0233106	0.0121596027919488	0.0696289016868704
RP11-707O23.5	36	-0.0244869	0.00954731065067075	0.0103237845942628	0.975810510598445	0.957720220309629	0.994242506738087	28.0096329246114	0.793173049064692	0.0124828065760472	0.00668276013357894	0.0704131946519607
RP11-127L20.6	19	0.0893329097514018	0.0348205851610914	0.0103021263995324	1.09344461411508	1.02130841272147	1.17067587933728	61.1944896326277	1.30999716792778e-06	0.0388936577605689	0.02015854767392	0.0705461303221529
NRG1	68	0.0516710412977379	0.019594783846265	0.00836479118254285	1.05302928238477	1.01335363892193	1.09425833881593	144.388058267636	1.32323840542665e-07	0.0183837775676146	0.0100096221408366	0.0707710491227333
NEK6	38	-0.0620291	0.0252120820569781	0.0138823881655196	0.939855543622664	0.894540792524615	0.987465803974441	27.3173832462438	0.877532397520945	0.0129357142843217	0.00700476389490341	0.0730236471856417
ANGEL2	20	-0.123264	0.0327925497872049	0.000170664665224084	0.884030434711024	0.828998290382353	0.942715827718912	17.9274157405928	0.527291587070249	-0.0184419	0.00986118908114343	0.077816007847127
CTC1	49	0.0505006274441534	0.0147460167184904	0.000615487246762877	1.0518	1.02183336922361	1.08264034365844	44.8773608927318	0.601567245355366	0.0129516748651254	0.0071861605937998	0.0779118000998306
TAF1B	43	0.0392950502786384	0.0190256657246055	0.038887949910124	1.04007731348397	1.00200675630411	1.07959433528581	34.9252014848541	0.772228124277524	-0.011643	0.00646303212116804	0.0789842944955964
GPR42	12	0.0975722590152711	0.0298153797406627	0.00106582802653878	1.10249110360663	1.03990994153262	1.1688383628109	9.77634117167291	0.550610695792049	0.0423023569020458	0.0216949440232636	0.0797652894888004
B4GALNT4	11	-0.21742	0.064955058864096	0.000816228107745644	0.804592239793173	0.708410479712116	0.913832715459648	8.89750323837147	0.541857807781466	-0.0267345	0.0136141134479173	0.081155695107337
RP11-181G12.2	8	-0.0656072	0.0286996061038375	0.0222544644217551	0.936498650068716	0.88527369090239	0.990687660317274	6.08239570000808	0.530162100359181	-0.0704516	0.0337119432566526	0.0816197241823479
CCSER2	61	0.068295124245526	0.015614719034341	1.2212138600585e-05	1.07068124585097	1.03840956160062	1.10395586925257	46.979314063498	0.889782553289028	0.00956430609914802	0.0054016480658285	0.0817885013898447
RAB20	37	0.0982233191504659	0.0345337723548425	0.00445135266885591	1.10320912532589	1.03100816586179	1.18046627999789	33.8960003780333	0.569029561190334	-0.0154193	0.00863835084845052	0.0829335280639079
SPON2	12	0.243136321870727	0.0604293539588966	5.7344355949115e-05	1.27524245570686	1.13280265546073	1.43559278661457	5.7658554853374	0.888521215848918	0.0344071303658594	0.0178717767426929	0.0830885686291786
HEY1	40	-0.0704652	0.0257271668453842	0.00616370130366018	0.931960124760427	0.886130988440893	0.980159463412565	37.1590237192174	0.554068479360895	0.0143485621012057	0.00809758799246725	0.0844207502293016
ANKRD6	12	-0.185653	0.0723366321255214	0.0102726989483958	0.830561870979928	0.720771831318127	0.95707544544871	8.83499265216257	0.637120131654883	-0.0396845	0.0208223773079528	0.0857892803044626
STX16	14	0.175667436342101	0.0556879357702981	0.00160774932169729	1.19204156302174	1.06878135861477	1.3295170958193	11.4134622470943	0.576222908112729	0.0256893251851394	0.0139767026457817	0.0909314186885339
UBR1	10	0.172353601060717	0.0764143018612841	0.0241010242945686	1.18809787161416	1.02283846309439	1.38005814550974	7.97321657990392	0.536847589746968	0.0436082519446368	0.0230344625352522	0.0949607737823282
CLASP1	9	0.109626718059811	0.0545896403892401	0.0446224278496664	1.11586146177603	1.00263448707509	1.24187509798242	5.19854361213788	0.736160070164465	0.0286813578927187	0.0150144992413811	0.0977224809333512
RP1-153P14.8	43	0.0405620205332213	0.0115000605739056	0.000420116404003674	1.04139589562841	1.01818527624439	1.06513562583809	40.6810502659409	0.528870886249479	0.0174745290659872	0.0103176168162022	0.0979154150837471
OSBPL3	35	-0.15569	0.0297905555583157	1.73082240818241e-07	0.855824701135198	0.807284444674482	0.907283577560434	28.4350825697282	0.73680448699817	-0.0137048	0.00806799501154148	0.0987925585209963
ZMYM1	7	0.135911336279983	0.0531320505723478	0.0105278651096723	1.14558031767934	1.03228265200235	1.27131291193229	4.38494531631258	0.624732841728274	0.0374710434535594	0.0186381629254956	0.100588879301863
CASP5	26	0.0809855359999645	0.0324163305574271	0.0124792520150843	1.0843552123395	1.01760266052243	1.15548658837447	22.8937875312301	0.583765523928718	-0.0150551	0.00882998863892946	0.101108744177765
CCDC167	77	-0.06138	0.0156759893353384	9.0201919817368e-05	0.940465822786176	0.912009466153638	0.969810069580879	70.7381736494023	0.649003844694139	-0.00820945	0.00495127896246628	0.101485248941643
NUP43	60	0.0367598418945296	0.0165328508230276	0.0261859817699672	1.03744384037076	1.00436495305788	1.07161218503929	54.9504876072449	0.6254768307136	-0.00995445	0.00598998662143307	0.101939295050554
OCEL1	38	-0.0758845	0.0227309465338088	0.000842691581947087	0.926923276742451	0.886532815565707	0.969153928519504	28.0522434240503	0.855198979867716	-0.0117331	0.00704118153827769	0.104323151507294
HSD17B11	37	0.060984148551952	0.0196146041241872	0.00187645794310294	1.06288206583381	1.0227954588125	1.10453979447933	25.3679728525361	0.906991636075797	0.0120681094993493	0.00724478478541799	0.104687347002512
FAIM	17	0.135229789282239	0.0515607641655691	0.00872292316771822	1.14479981685735	1.03476121661733	1.26654014436386	14.2477153121013	0.580265380139084	0.0253905234496283	0.0147062691999682	0.104786389017175
SIPA1L2	33	0.102320195483846	0.0281572531499958	0.000279186275785615	1.10773810768785	1.04826034862784	1.17059060454791	29.8871136685186	0.573871175164068	-0.0144963	0.00878410576773048	0.108981763999332
MBTPS1	45	0.0687682688808366	0.0197127298282474	0.000485700952512688	1.07118795280196	1.03058986049743	1.11338532835382	43.1531349267669	0.507820691982437	-0.00987328	0.00610158740267718	0.112943382710617
ELP5	13	0.104061357050513	0.0352485433023118	0.00315500884429468	1.10966853881544	1.03559300276724	1.18904266709645	9.48242589052268	0.661265478160325	0.0245460843685545	0.014615515320238	0.121209781578608
KAT2B	29	-0.0968305	0.0331568629387469	0.00349610179564745	0.907709867490882	0.850596056769099	0.968658621190833	25.6999957743637	0.589530982169479	0.014993498437854	0.00938291642348853	0.121691285586474
SCGB3A1	58	0.0321598674172336	0.0148585280922179	0.0304333066426029	1.03268258440697	1.00304176917652	1.06319931323796	49.8974589478184	0.736267784425461	0.00815341155563582	0.00518963294254888	0.1217939331599
TYMP	51	-0.0549121	0.015332992926388	0.000341888593528247	0.946568394953184	0.918544693607083	0.97544706595139	42.982627332892	0.748573004205278	-0.0109133	0.00694311826459432	0.122427767321385
FGD4	7	-0.207005	0.0939625754520408	0.027590346892022	0.813015241584399	0.676263781210378	0.977420056217546	5.21037146306184	0.51712850592811	-0.0513182	0.0277504349569537	0.123663872786191
NME7	27	-0.0585854	0.0240350463067926	0.014789175885304	0.943097651244289	0.899699789379618	0.988588849615934	15.5525863671747	0.946373127057043	-0.0150914	0.00957352669044151	0.127513280885932
MAP3K2	37	0.0533366055925296	0.0220366908870242	0.0155053798511134	1.05478463177673	1.01019632328494	1.1013409906448	26.848648392269	0.865624105396539	-0.0130955	0.00846387526233717	0.130805495310535
PLA2G7	18	0.0563414346182834	0.023888657636817	0.0183488861518709	1.05795884585117	1.0095651217951	1.10867233361288	15.7741978696583	0.539894983484454	0.0215828893446171	0.0135549568394299	0.130889778023205
TPT1-AS1	13	0.0911731347125889	0.0375510114172275	0.0151831470714372	1.09545865075953	1.01772846864146	1.17912556492184	11.2191669224573	0.510235359023758	0.0235759648408042	0.0144964331638851	0.132159620183431
RMND1	12	0.0965572023139698	0.0414163122684991	0.0197332800186738	1.10137258040207	1.01550013021697	1.19450655373361	9.87139066840798	0.541991509204216	0.0290288816295741	0.01775511739776	0.133103443317438
BCL9	12	-0.097873	0.0420078407699909	0.0198128403918673	0.906764097999077	0.835096225196559	0.98458250032989	7.35883840906066	0.769324244665698	0.019963633435892	0.0122993400096619	0.135622309344898
HNMT	25	0.11293229878502	0.0395339064402217	0.0042821390921805	1.11955613507223	1.03608153467287	1.20975608350516	18.5361328727698	0.776253823346568	0.0163939251472232	0.0106030169547979	0.135716693534874
TACC3	33	0.0426300333804114	0.0216766866800103	0.0492258234302	1.04355174411244	1.00014373781688	1.08884373461878	30.8434219457735	0.524975279568121	0.0166130343916427	0.0109341066935937	0.138801937795266
ENTPD4	16	0.13797555338254	0.0416766747027486	0.000930901625237264	1.14794748649808	1.05790366029226	1.24565542328609	11.1903364109768	0.738988716225869	0.0163179915115352	0.0104290000662641	0.139976777437003
RP4-753D10.5	7	0.0754743971266676	0.0276156625062685	0.00627548711990807	1.07839561733821	1.02157719086699	1.13837419031184	5.33451541728737	0.501678918025048	0.0261239739327836	0.0149260514887211	0.140481313648751
LGSN	41	-0.0783058	0.0252327180620197	0.00191346392815197	0.92468158685593	0.880062845641466	0.971562475685674	38.7263369337624	0.527552227030523	-0.0184979	0.0123399412442724	0.141918435469902
ECH1	11	0.172697837168132	0.0390816459955195	9.92051009334579e-06	1.18850692820269	1.10086673562306	1.28312417177938	6.18844588971479	0.799190071972819	0.0275957186205588	0.0172018196337231	0.143125987669674
ALMS1P	9	0.123763751609641	0.0345937527498129	0.000346719800597965	1.13174846566008	1.05755537667778	1.2111465912524	3.74391473748581	0.879457762507247	0.0328860396140464	0.0199486885370218	0.143233300997565
NBPF1	25	0.100577605747213	0.0306848746334854	0.0010463490954588	1.10580945554328	1.04126388720915	1.17435605612559	22.344	0.55874024180148	-0.016337	0.0108320400933815	0.145116274594763
SARS2	59	0.0454331162301494	0.0157382549319084	0.00389187668476225	1.04648100967821	1.01469303335826	1.07926482947525	54.4736650356656	0.607198887783978	0.00985161276831113	0.00667753323051393	0.145624700079036
WAC	16	0.113741031088755	0.0427944343425182	0.00786417378051376	1.12046192250491	1.03031433961792	1.21849698825795	11.4364384493931	0.721087221805396	0.0248763926742189	0.0161894075625486	0.146683517705307
DFNA5	81	-0.0453441	0.0169431910455131	0.00744528979471834	0.955668601753652	0.924453310963564	0.987937914815664	52.6918493249409	0.992128404876151	-0.00758288	0.00518272163981382	0.147405145152869
TRPC6	17	-0.129146	0.0483517182739121	0.00756344238743613	0.878846034965153	0.799383139982323	0.966207960291796	11.6728051730035	0.76617967267689	0.0203796304380888	0.0134902464035074	0.151643830036161
RP11-745O10.2	15	-0.0337988	0.0141795795709284	0.0171430161621893	0.966765984749639	0.940267574907076	0.994011166833341	6.96043987184874	0.936226142357143	0.0244341252568327	0.0160411544281336	0.151654647681081
ZAP70	14	-0.202714	0.0475829019344883	2.04226252747692e-05	0.816512052105655	0.743805209379076	0.896325977321856	9.73466725725983	0.715474251480533	-0.0287893	0.0188147906540714	0.151907030365256
NEXN	8	0.220060798123002	0.0804077016904332	0.00620376527708747	1.24615249201677	1.06445369255167	1.45886668835453	4.57960961729961	0.71111094186186	0.0330297611357813	0.0201922463713535	0.153005236151374
ADCK2	29	-0.0497198	0.0220233119257538	0.0239707648177279	0.95149602117289	0.911297869578494	0.993467348636064	24.1532567138311	0.673420778704068	-0.0132081	0.00898415728960411	0.153079345883209
LRPPRC	34	0.119374520164836	0.0297396648207525	5.97025534473741e-05	1.12679184554102	1.06298902751163	1.19442424175337	31.8084956426983	0.526327850666173	0.0107562094630569	0.00735810572320013	0.153542897203109
ZNF654	8	0.181381332831624	0.0584433010774094	0.00191218059862451	1.19887226149167	1.06911634632462	1.34437632004715	4.86407517445273	0.676546525046772	0.0208456600039484	0.0127871894106222	0.154181514609999
RFTN1	22	-0.180571	0.0462648933068422	9.50177128332037e-05	0.834793659301453	0.762425949855929	0.914030344509649	14.6027358583403	0.842345160859073	-0.0165041	0.0112224590945965	0.156948228619788
HLA-DRB1	40	0.0377972109946821	0.0160140960345366	0.0182628049736737	1.03852061096162	1.00643016810024	1.07163427088829	104.644521597258	6.49579647859741e-08	0.0146464383375132	0.0101545145840521	0.157393803892107
LYPD2	29	0.118566592525895	0.0301828221900149	8.55553803812857e-05	1.12588184692169	1.06120840235171	1.19449669868679	13.1671130203083	0.992122187779947	0.0203647817919475	0.014039458865683	0.158427406693267
RAB14	15	-0.113195	0.03949595479361	0.0041570252480986	0.892976372144057	0.826457132957421	0.964849560138825	12.7985377027263	0.54244481710354	-0.016937	0.0113968690651528	0.161095676384704
MDM2	27	0.0799223162094113	0.0282452032580303	0.00466078360109706	1.08320291709786	1.02486584164464	1.14486063632136	23.0318383508791	0.631145201896443	0.0113524491052946	0.00786271042393541	0.161201502306145
STAG3L1	17	-0.0460463	0.0153769181075741	0.00274887559315823	0.954997735985904	0.926644697768689	0.984218307118467	7.84047143000983	0.953474186484014	-0.0164818	0.0111873927304395	0.161358831769167
RP11-105C19.2	11	-0.0470731	0.0216713887110187	0.0298458728581677	0.954017685448793	0.914343469085064	0.99541340308343	6.95190549919309	0.729977436635176	-0.0155557	0.010261792889166	0.163852841671142
SMYD3	27	-0.0861556	0.0436053978635022	0.0481773633362762	0.917451490278595	0.84229737351579	0.999311245031011	18.4644865074693	0.858226428015215	0.015624036074009	0.0109860335738754	0.167333618022925
CRAT	34	-0.105638	0.0250613563927867	2.49597731536747e-05	0.899750564284828	0.856622486392201	0.945049996691562	19.3309307598305	0.971894794611162	-0.0122271	0.00867664181499163	0.168419677237244
DOCK7	17	-0.0957071	0.0461007999610263	0.037890356223782	0.90873018721091	0.830219943987762	0.994664798320658	10.2958829910023	0.850726497068565	0.0178965005891171	0.0123922083465633	0.169252733521889
NLRP6	13	0.117851222771756	0.0534325527385099	0.027411514864888	1.12507671312019	1.01320990940677	1.24929454267423	8.47897876192742	0.746669805924689	0.0225907904592096	0.0153692008458554	0.169609671387682
AC005488.1	34	0.0544649865035424	0.0125414791292098	1.40685804696577e-05	1.05597550237192	1.03033468608814	1.08225441370247	25.1792917099752	0.833333676154744	-0.0114005	0.00813572404438656	0.170753529302799
TDRKH	43	0.0647807660274111	0.026694798640548	0.0152360658228259	1.06692509251574	1.01253689687432	1.12423473806605	37.8774821689983	0.652468641035416	-0.0106848	0.00766612298540578	0.170897958595985
TDRD9	47	-0.0643248	0.0190250643149908	0.000722083686697635	0.93770041451523	0.903378283611692	0.973326549169058	43.3217482264816	0.585085235276333	-0.0105191	0.00759822212078509	0.173057292283518
ARHGAP33	41	0.0911487256919556	0.0258826136057522	0.000428918744067597	1.09543191201306	1.04124676018249	1.1524367899558	25.4790282448958	0.963990153750607	-0.00973292	0.00702959921426467	0.174057079723155
IGFBP7	27	-0.0803207	0.0345340792874516	0.0200271501860746	0.922820348004805	0.86242464842149	0.987445565534801	25.2071535988893	0.507274676813233	-0.0161275	0.0115336888830501	0.174308092842538
RNF39	10	-0.0823043	0.040155041385724	0.0403974465917104	0.920991700817499	0.851285145925937	0.996406100863067	35.1368876333556	5.63598107645985e-05	-0.0359245	0.0240978510412557	0.174356071070669
WDR63	18	-0.149366	0.0375099432739808	6.83306475531755e-05	0.861254247918649	0.800206857220737	0.926958914266469	10.8455203242072	0.86448090237593	-0.0172756	0.012174284371047	0.175079806569818
LINC00689	11	0.110687338545804	0.0443437125936179	0.0125559234118949	1.11704559514897	1.0240585081623	1.21847614340015	7.50112529953915	0.677438603645719	0.0216924362251191	0.0147530826549393	0.175536818043918
RP11-461A8.4	26	-0.0827054	0.02025002921591	4.42268349264477e-05	0.920622330318052	0.884798406762641	0.957896701217282	20.2302026034778	0.73464786476376	-0.0134163	0.00962614071901662	0.17616999342373
RNF216	13	-0.121089	0.0566966028983881	0.0327004385022712	0.885954819599331	0.792775923765328	0.990085494326425	5.58579059323816	0.935507584042499	-0.0235267	0.0163326694359618	0.177585592689541
MGME1	31	0.0465781797023885	0.019839670701263	0.0188882341710653	1.04767998317616	1.0077220878407	1.08922227704658	25.0953091173825	0.720386914368928	-0.00835248	0.00606452075147234	0.178967309468913
ESPN	17	0.0953935968394173	0.0301687242116902	0.00156687943397906	1.10009176256583	1.03692841642899	1.16710263398213	12.5104549192666	0.708157592148949	-0.016812	0.0119370302955408	0.179404042433572
PCGF3	33	-0.0661902	0.0240216600992869	0.00586133719988721	0.935952803632082	0.892907148066803	0.981073622854697	30.2415913448249	0.555717764037774	-0.0111701	0.00817285091491101	0.181540565460754
WDFY4	27	0.0509112901294399	0.0224116784867243	0.0231081959293925	1.05222954599603	1.00700884810382	1.09948092268685	16.8188178991518	0.914454470435906	0.00934027724103863	0.00685156878233698	0.184961750505915
AP4E1	38	0.0739156056052552	0.0235236053728778	0.00167689958444115	1.07671593287224	1.02819962823909	1.12752151261365	33.6819127951904	0.62540389156928	0.00923780466749137	0.00683637779351592	0.18503966202737
KCNK17	48	0.0483887916117513	0.0201138676879728	0.0161396247406498	1.04957864338058	1.00900592241538	1.09178281729364	42.2914077048947	0.6676637914908	-0.0124719	0.00927837408854765	0.185479374624528
ZNF669	19	0.0831060340270208	0.0405387190035641	0.0403604348907388	1.08665702506005	1.00365681467138	1.17652117023586	13.9840159401238	0.730132651671287	0.0167641428042799	0.0122560589257729	0.189177788253345
FAM167A	137	-0.0399514	0.0125396195239205	0.00144246655536413	0.960836108198592	0.937508849420395	0.984743799900107	120.820928131831	0.820218973638211	-0.00772406	0.00588346025277836	0.191463007152303
ZCWPW1	14	-0.192112	0.0502178757132244	0.000130472958699539	0.82521468323584	0.747860556039751	0.910569848788537	8.66669870486625	0.797624577082759	-0.0181948	0.0131673737535114	0.192213519188133
DANCR	17	-0.0769452	0.0268618636971232	0.00417699587665136	0.925940623087643	0.878451640065278	0.975996854442916	10.1404351286234	0.859192208800738	-0.0125414	0.00918966479235908	0.192462971746055
CERK	25	-0.0797104	0.0312694154180016	0.0107986333608834	0.923383737369622	0.868490670911335	0.981746327273717	22.6579007726467	0.540060649412888	-0.0135747	0.0101691452721501	0.194975288901154
SLC24A4	44	-0.0494518	0.0205240696708116	0.0159764303111987	0.951751038840398	0.914224632824736	0.990817800582532	27.9458595513535	0.963277288201307	0.00840853744869543	0.00638651420686423	0.195109542006025
TMEM80	45	0.0614976090840018	0.0145730780643196	2.44360352292722e-05	1.06342795395885	1.03348271582671	1.09424085758076	35.1932685138849	0.825761635065248	0.00885669402771735	0.00674548404877773	0.196153390739174
RP11-44F14.2	16	-0.0332622	0.0147014410091698	0.0236659379049343	0.967284951576831	0.939810541682098	0.995562548034798	11.2110445425946	0.737495320429478	0.0169549344964861	0.0125094403226237	0.196763828314286
NBEAL2	7	0.189178499993146	0.0820435050114302	0.0211200481702046	1.20825660703124	1.02877958435538	1.4190445170521	4.76527402549496	0.57425162500113	0.0412876791101033	0.0277875979491563	0.19746338738524
INIP	15	0.129925175745485	0.0414905448363537	0.00173950983504505	1.1387431745277	1.04980423913263	1.23521697588573	11.349793272615	0.658364732291714	-0.0235392	0.0173396047999015	0.197708507097633
SLC16A6	21	0.0859331088023857	0.0346941415942339	0.0132537702816494	1.08973343229274	1.01809434563763	1.16641346506327	7.18590264713338	0.996029351001663	0.0157043343868448	0.0118057474259007	0.199190753569626
DMXL2	20	0.140044915079147	0.0424976629486566	0.000982971782873421	1.15032546465622	1.05839064577637	1.25024600313422	14.2449185584359	0.769231138837785	0.0136166485225086	0.0102208472817547	0.199402959442431
RPS6KA1	14	-0.13429	0.0512982392361771	0.00884902446478659	0.874336299776916	0.790701507091017	0.966817387157948	9.06485494052208	0.768027872826733	0.0194253983718213	0.0144106653870631	0.202558552602755
ZNF879	6	-0.148273	0.0744295586349922	0.0463576422438512	0.862195890885699	0.745161193082149	0.997612008195698	3.50414510116748	0.622760514140353	-0.0240894	0.0158348095395821	0.202832689054913
PTK2	15	0.140037540238115	0.0572669685112429	0.0144713321095675	1.15031698122007	1.02818414663217	1.28695736227553	12.7710542650015	0.544625074348472	-0.0203305	0.0151647439207739	0.202993539808516
FBXO28	60	-0.0426663	0.0191197495050877	0.0256460944179891	0.95823111794883	0.922986206615999	0.994821882303032	53.8608525108116	0.664836473996691	0.0101219937178973	0.00786737926251414	0.203353311298171
GSTO1	18	0.172655612557726	0.0770321759578261	0.0250037948902602	1.18845674502017	1.02190910317108	1.38214781569227	54.6473345242792	7.80543393200328e-06	0.0315744653752969	0.0239709516844885	0.206325742543176
CCND1	10	-0.219686	0.0634449467546283	0.000534932751767571	0.802770765335489	0.708901865745016	0.909069270116896	7.17759544689142	0.618635063230384	-0.0231955	0.0169118248974975	0.207433969650961
SLC25A11	20	-0.204337	0.0402571957324496	3.85868901598986e-07	0.815187218465403	0.753337774649346	0.882114535486659	12.559727184941	0.860327986645346	-0.0178859	0.0137701120691854	0.210374587413949
PSTPIP2	11	-0.158233	0.0511743500422909	0.00198784300875646	0.853650626122038	0.772182005840414	0.943714546527716	8.88286043194705	0.543255549838465	-0.0216933	0.0162424430364609	0.214473662123589
POR	50	0.075519719573156	0.0246064858709952	0.00214706059870018	1.07844449397346	1.02766681776461	1.13173112771271	38.3482341932454	0.863662966391812	0.00950203080069042	0.0075590419336981	0.214820984658098
LINC00639	23	-0.0447211	0.0160218876064261	0.00525050632033163	0.956264167998458	0.926701309369906	0.986770116489359	16.5081828286547	0.789889700379551	0.0118857852717137	0.00932311495254003	0.216279852043103
SNORA42	10	-0.0521673	0.0248511110154553	0.0357997133833609	0.949170030518062	0.904045574201941	0.996546825229426	5.2808670767878	0.809169294253619	-0.0247397	0.018531600120283	0.218616406673039
DHX58	19	-0.064181	0.0269375009183752	0.0171913105830681	0.937835206892414	0.889604290248327	0.988681017985446	16.5117097970608	0.556881327697773	-0.0141698	0.0111323650404915	0.220204749806304
SDK2	23	-0.0540628	0.0259881708211908	0.037499530567302	0.947372642919918	0.900324901015907	0.996878930639744	13.8454557547589	0.906873312760196	-0.0110495	0.00875819832945362	0.22091863439528
WDPCP	17	-0.109346	0.0475371602014057	0.0214352547618804	0.896419888514721	0.816670815273071	0.983956572828007	10.3284082648992	0.848924562140095	-0.0144074	0.0113082769598967	0.222029499924082
ACOT2	21	0.0757125459868054	0.036845022178421	0.0398894250900379	1.07865246660822	1.00350242171219	1.15943032975928	18.3010240776917	0.567585681713461	0.0126592992290604	0.0100405322574484	0.222637183671069
IVD	40	0.0735959632820526	0.0208594717266307	0.000418428102211506	1.07637182388885	1.03325229824829	1.12129080692682	37.6697213770598	0.530521259868615	0.00849358968278928	0.00686085910078096	0.223318730302723
SENP6	31	0.062761066347478	0.0264122136557264	0.0174913250523179	1.06477239887697	1.01105377403694	1.12134516533517	27.6328444731398	0.589886108577155	0.0147376655221813	0.0118845327457332	0.224889594535827
XRCC3	22	0.0916437038123692	0.0349975885553107	0.0088298667774004	1.09597426105629	1.02331609779541	1.17379134705846	18.9771107073459	0.586608476962554	0.0136139073099038	0.0109473226046512	0.228032980728773
IKBKAP	10	-0.162215	0.0658878712688777	0.0138168324375348	0.850258112795675	0.747249952661614	0.967465913915207	7.57450466133066	0.577527194042594	0.0238200781229729	0.0183808944032135	0.231140546662952
MPHOSPH6	47	0.12931466701257	0.0185768014209595	3.37665399500412e-12	1.13804817404862	1.09735653348855	1.18024872220703	42.3758282517474	0.624837207777366	-0.00876698	0.00722948289641605	0.231584129184794
CTSD	10	0.115550015872937	0.0545744629151225	0.0342351633689321	1.1224906554943	1.00862101732372	1.24921576095576	8.09909623449093	0.524191425517395	0.0160286589596093	0.0124535491232445	0.23405615875463
ARHGEF39	8	-0.208708	0.0758531813152986	0.00593283585324219	0.811632365937106	0.699506615095304	0.941731047599763	5.85606228933368	0.556653355165048	-0.029317	0.022390909795025	0.238326917351531
SYCE1L	20	-0.0879517	0.0403247515202463	0.0291771043088135	0.915805086394018	0.846209564641224	0.991124410914388	16.4622704572419	0.626247054801256	-0.0151581	0.0124363973922268	0.238633558403824
CSE1L	24	0.136031041532828	0.0366811490843834	0.000208513101040965	1.14571745786895	1.06623738580792	1.23112217854849	13.1040540889125	0.949697581240749	0.0147839253792888	0.0122235717318697	0.239323156472135
GALNS	27	0.0874240820786744	0.029597889583552	0.00313961730975144	1.09135940756019	1.02984902980613	1.15654365057211	23.923304728173	0.580350898040319	-0.00848224	0.00706471002803892	0.241140651623532
TRBV2	17	-0.0614876	0.0224477802464494	0.00615999397042395	0.940364572041759	0.899887714061634	0.982662074982742	10.4409463973994	0.842609635817108	0.0168986344436439	0.0138651230802638	0.241746394296697
CDK5RAP3	15	0.0837540008060496	0.0402772032578604	0.0375769881560849	1.08736137088419	1.00482227233099	1.17668047718361	13.0148329901758	0.525355985694049	0.0143147256065666	0.0116944929394008	0.242652112806379
MYRF	7	-0.142067	0.0543587476807089	0.00896181850168407	0.867563144640133	0.779883970561749	0.965099730663438	3.30861178421574	0.769234003774749	-0.02552	0.0193879622824468	0.245189193643593
LRRC37A4P	36	0.0261523883277433	0.00899403329460002	0.00364040786251892	1.02649736277183	1.00856051651341	1.04475320868216	23.8227854918529	0.923685046132956	-0.00809507	0.00684969685560757	0.245479337286035
VIMP	5	-0.246593	0.100512120638841	0.0141524580541843	0.781458332532012	0.641723852389958	0.951619802208351	2.63273876129369	0.621034686411616	-0.0368124	0.0257204166608085	0.247749648076419
RP11-779O18.3	6	0.0863976302113192	0.0381985231680053	0.0237094222224172	1.09023975439169	1.01159523435185	1.17499834092994	3.97555905002541	0.55294020718238	0.0292496187050978	0.0216941906004568	0.248859150385684
COX4I1	7	0.15564467385069	0.0638308023562385	0.0147526665205386	1.16841096235323	1.03100731620573	1.32412656582428	4.33018271951149	0.632088354859732	0.0504589287052138	0.0387698509971974	0.249825883686505
RNF7	12	-0.193081	0.0561183847874079	0.000580405468989694	0.824414823246194	0.738544823397636	0.92026885742874	6.0751867955132	0.868300716171741	-0.0151481	0.0124072630027874	0.25012674235177
PRC1	8	0.201420845921406	0.069546157008276	0.00377689681408726	1.22313941675747	1.06727682196163	1.40176381800934	5.16950766172311	0.63928599467477	0.022380536620119	0.0176144927354135	0.250920802816484
SYMPK	6	0.142973209374288	0.0708830180842156	0.0436923305672745	1.15369889293676	1.00405067582919	1.32565135167533	3.10986062117092	0.683053064428496	0.0261947560874558	0.0195634277412603	0.251609089808606
PNLDC1	5	-0.259479	0.104148436481323	0.0127226753306169	0.771453027678605	0.629008550267113	0.946155300530899	2.4837518784487	0.647547615296883	-0.0238957	0.0168751213075664	0.251735084251104
METRN	9	-0.0821768	0.0386095476169951	0.0333035062867534	0.921109128965655	0.853976610768389	0.993519045797353	6.84438310417849	0.553512031340302	-0.019653	0.0157808926099527	0.253066272872315
PAAF1	42	0.0544767542317756	0.0195404539603864	0.00530515650976872	1.05598792887777	1.01630902814585	1.09721597964151	32.5971895736018	0.822554625858594	0.0070163277637881	0.00607448789212458	0.254924168431031
RP11-274B21.2	19	0.0589093590698729	0.015528076704469	0.000148399937359143	1.0606790954431	1.02888359774595	1.09345716655868	16.0654830117812	0.587977170039108	0.0141270116963601	0.0120266810283806	0.256331088703679
CTD-3088G3.4	8	-0.109802	0.0355328538067213	0.00200061202740519	0.896011936724302	0.835733131694567	0.960638462573056	6.17637345143794	0.519312898086397	0.0246315104180589	0.0196686007899413	0.257052657062235
MCM8	21	0.0791005417843564	0.0276549087223942	0.00423278725575111	1.08231313429389	1.02520943719467	1.14259748122337	15.805221170288	0.728632105091921	0.00901241336621742	0.00771595717878749	0.257245908632596
GPR180	45	-0.040168	0.0168781546355413	0.0173181511074184	0.960628013419838	0.929369192283678	0.99293820779597	35.7486744289137	0.807628539271674	-0.00737945	0.00643180212068285	0.257585503754297
ABHD12	18	-0.122256	0.0458165844198891	0.00762187734065061	0.884921886851615	0.808919067762017	0.968065628611694	14.7400982414292	0.614195863351745	0.0144283407179561	0.0123246360677402	0.258864466670451
CPEB2	17	-0.147467	0.0390844174589746	0.000161279025234115	0.862891301250341	0.79925757890186	0.931591288501166	14.4359520830014	0.56627094443674	-0.0191147	0.0163081724254959	0.25944091218253
C16orf54	17	-0.107393	0.0380616756617669	0.00477918622097111	0.898172618307255	0.833606435266455	0.967739712828693	11.3863234927887	0.78503536111449	0.0130507176482913	0.011166449283084	0.260746246680999
PSMA4	11	1.06030288480242	0.101852613118621	2.22826441292608e-25	2.88724535958482	2.36474871116143	3.52518884019174	35.8854609417201	8.80773772599365e-05	0.0347612096559537	0.0290687483065262	0.262318609930608
AC020956.3	14	0.0516290020508584	0.02251723384608	0.0218557153082802	1.0529850147573	1.00752338321174	1.10049797332634	12.0030644380898	0.527392586695726	-0.0200537	0.0170704232608294	0.26287365127002
CCDC157	7	0.162988954363476	0.0779217674875353	0.0364653682046711	1.17702368864082	1.01031512797807	1.37124024500573	4.74755219450792	0.576574925001722	0.034831376183182	0.0276503787696893	0.263374754837336
ACSM1	13	0.162772990934059	0.0552252138782605	0.00320417178706662	1.17676952201485	1.05604581708363	1.31129396617211	5.15021030001828	0.952772586196816	0.0143626541714116	0.0121864544388546	0.263433579604612
SLC2A3	15	-0.19637	0.0484775879773786	5.10566359415865e-05	0.821708192323168	0.747227180272212	0.903613213166355	12.228467347823	0.587960797188201	-0.0189879	0.0162727253933991	0.264229026013218
UBE2Z	44	-0.0596768	0.0246488848932546	0.0154746162294657	0.942068924945511	0.897637782100787	0.988699313960408	42.2479380597955	0.503790923429477	0.0107307385379548	0.00948459897617632	0.264311683764444
SLC15A4	12	-0.191688	0.0557945539385429	0.000591240571355139	0.82556453888444	0.740044349495227	0.920967518133687	5.93542842245783	0.877637700906283	-0.0163448	0.0138276958928163	0.264537692332518
CREB5	30	0.0538611124576789	0.0253250626656714	0.0334374619299945	1.05533801867227	1.00423292325125	1.10904383621416	25.7369835411462	0.639509303958671	0.00933162211300064	0.00820111105990478	0.264826882194127
COL6A1	25	0.0821812678249395	0.0348506711977081	0.0183688858747081	1.08565258587731	1.01397064219296	1.16240203431629	20.455364464889	0.670608072058435	-0.0117017	0.0102556546690292	0.265610393271827
RP3-369A17.5	8	-0.0843317	0.0292863887720865	0.00398241006769381	0.919126358569954	0.867852948931017	0.973429	5.06133	0.652478302358553	-0.019931	0.0162556868745353	0.266096444998988
DAXX	7	-0.103059	0.0506914709354466	0.0420454798268977	0.902073483858426	0.816756248914387	0.996302839876741	5.25410842288723	0.511659159954177	-0.0283198	0.0226736719422033	0.266946718181285
CYP51A1	12	0.0604927764547877	0.0284715940830141	0.0336140567705066	1.06235992353767	1.00469946004015	1.12332956473755	8.65018522106152	0.654146131846272	0.0283318383539467	0.0242160101794189	0.269144123017585
LYSMD1	12	-0.124589	0.0605203369619705	0.0395303335519748	0.882860054876292	0.784108057540986	0.994049058672539	8.20249520334295	0.695057966297093	0.0196953759436351	0.0168646147929005	0.26995634113006
P2RX1	46	-0.0340029	0.0154797832196268	0.0280488789593474	0.966568678663278	0.937683038784852	0.996344150346988	39.3718360645839	0.708451501276585	-0.00716992	0.00642276927136067	0.270341268628477
ZNF480	16	0.0691885147784702	0.0347206151244859	0.0462919564001413	1.07163820974741	1.00113675475093	1.14710447612758	9.11538766848498	0.871407252625238	-0.0152715	0.0133903641845513	0.273220556056605
RP11-802E16.3	10	0.0719149602984071	0.031532885763924	0.0225701344643405	1.07456395957975	1.01016178803815	1.14307	5.18118954025303	0.81823604315567	0.0185541617234379	0.015807384249843	0.274246404578209
IFIT1B	5	-0.187043	0.0812774564214437	0.0213751337572122	0.829407940683464	0.707267042814407	0.972641860041115	2.39888828441529	0.662828180885825	-0.0324325	0.0243716418503962	0.275375472071308
FBLN7	6	-0.23854	0.0906411182130941	0.00849604464947505	0.787777451859643	0.659550826072982	0.940933267195698	2.00637429615191	0.848262329137987	-0.0307674	0.0244964874951393	0.277475361117178
MED23	9	0.147216806893592	0.057501684780652	0.0104606738981279	1.15860512938057	1.03511600723721	1.29682647784555	5.04671227616208	0.752571993062891	0.0151087947723034	0.0128905381058056	0.279505082908494
OXER1	15	0.12689997480503	0.0512171048100615	0.0132236948372386	1.13530345315267	1.02686908477334	1.25518817330534	9.46764854304448	0.799977974216482	0.0168285708901308	0.0149406104177858	0.280374814673957
ABCC6	10	-0.231142	0.0628436415399196	0.000235028987465136	0.793626994483508	0.701653739104894	0.897656167522778	7.91877150479236	0.54235243005113	-0.0161847	0.0139893211415787	0.280675520860585
MEPCE	14	-0.185626	0.0462379526679706	5.9553575855193e-05	0.83058448740293	0.758621725221712	0.90937362822396	10.7837485678206	0.628928073073871	-0.0151363	0.0134861658067718	0.283665968385218
CDK5R1	64	0.0334460753374298	0.0166970792993639	0.0451655547138301	1.03401168349174	1.0007200590288	1.06841084272365	50.3249195810168	0.87590866212812	-0.0061396	0.00569277062733623	0.284992813508597
TCTEX1D1	26	-0.0900513	0.0340769511325497	0.00822756943168935	0.913884341779784	0.854839043933009	0.977008006451938	19.7744754574771	0.758553240787769	-0.0115445	0.0105740042166151	0.285768814883247
RIC8A	9	0.137568138349144	0.0517098028019474	0.00780506831619698	1.14747989069378	1.03688074730493	1.26987611928278	4.05692348050648	0.851951427784521	0.0197075434889081	0.0170762623559792	0.286339235491549
NSUN5P2	30	0.0748589120298797	0.0179687031183372	3.09892782356613e-05	1.07773208512534	1.04043641393556	1.11636466366559	24.8539324059461	0.68580464051676	-0.0111838	0.0103338531530064	0.288375382588571
GALK2	12	-0.364847	0.135401129429504	0.0070480882224746	0.694302906047393	0.532467634602656	0.905325495897193	54.9383921378862	7.95371565150621e-08	0.0369083187165359	0.0330271637781722	0.289903379151996
ZBTB49	17	0.114134253672413	0.0412776686740199	0.00569164557399775	1.12090260007348	1.03378830705571	1.21535775775009	14.4350923257634	0.566334785338632	0.0140385259386484	0.0128079815318071	0.290331724348175
VAT1	22	0.0833618125351444	0.0384061938959575	0.0299666859935658	1.08693500412178	1.00811844983165	1.17191358156625	14.0680935685011	0.866656636087754	-0.0116112	0.0107361359268781	0.292340286098513
AC016773.1	33	0.0473600971481631	0.0125666122566811	0.000164083991053215	1.04849950278918	1.0229898213598	1.07464530378988	28.1171156009522	0.663555314367661	0.0114879758102833	0.0107395226979291	0.293016807674567
XPC	7	-0.167327	0.0796661393283538	0.0356983560738169	0.845923362990379	0.723632115105554	0.988881395829939	2.43566470227287	0.875597185193886	0.0227001562658283	0.0193282221270007	0.293097414484038
TMED1	8	-0.185541	0.0483087932650369	0.000122674228598454	0.83065517340172	0.755613135859706	0.913149843952886	5.53027072862974	0.595535202498848	-0.0137059	0.0119099508582312	0.293606133144074
FAM129B	10	-0.147623	0.0566574132693222	0.0091729915958687	0.862756242264687	0.772076522294169	0.964086216939878	7.56492856581668	0.578513348026683	0.0230254227027146	0.0204857070172598	0.293616290159544
MT1F	53	0.0373466925152765	0.0187204828175725	0.0460467875456147	1.03805284361196	1.00065476045494	1.07684862823316	44.4045850748652	0.763693953259058	0.00617670640786046	0.00582260677293174	0.293772153130857
PLB1	31	-0.0478875	0.0238766223712506	0.0448965506815853	0.953241031580037	0.909658824054434	0.998911284384352	18.165398523714	0.955793572398208	0.0084215383922557	0.00788031892059255	0.294029228168855
CEBPA	10	-0.230522	0.0735918714659463	0.00173364441466045	0.794119321118713	0.687453135292676	0.917335980881902	4.9028	0.842697784988429	-0.025618	0.0228164118814125	0.294091445550443
CNIH4	39	-0.0698682	0.0243940026420851	0.00418123200062335	0.932516710518083	0.888980078436988	0.978185491990307	36.383490169282	0.544304236081657	-0.00755927	0.00711060069890964	0.294626970177048
UBE2L3	23	-0.0515717	0.0221664965914301	0.0199885954303908	0.949735526815242	0.909356511985805	0.991907529122203	17.4535304430882	0.737852301196839	-0.0132537	0.0123549829416624	0.295558959353819
CYB5R2	35	-0.0542235	0.0248161341945113	0.0288881193668028	0.947220379701314	0.902250462932055	0.994431684530007	31.3422203187408	0.598556948799155	-0.00641887	0.00604802511113162	0.296251562192636
LAMTOR1	10	-0.107098	0.0525426824314434	0.0415195753192042	0.8984376745638	0.810518105946731	0.99589416837612	7.25583608545962	0.610502182209084	0.0167629072500242	0.0150882794517171	0.298845303582059
CTC-241F20.3	12	-0.0381624	0.0194507498025441	0.0497622232276333	0.962556594833665	0.926551282195502	0.999961055649682	7.81466967319208	0.729803019650096	-0.0139324	0.0127295673656375	0.299400530445997
MSRB2	38	0.0572395175104702	0.0218742419463878	0.00887702034033525	1.0589094073689	1.01446969024827	1.10529584451156	31.5826523617729	0.720670007676656	-0.00839696	0.00798424012460437	0.299949360954583
EIF4EBP2	15	-0.150073	0.0407161769867682	0.000227961081209121	0.860645328976742	0.794631737043504	0.93214296353851	10.6384159042121	0.714178585127177	-0.0138654	0.0128507939382208	0.300220131110792
NUMB	19	0.121577960386341	0.0504340652310687	0.0159249171777928	1.12927740139597	1.02298742286924	1.24661107340578	13.1674982192974	0.781527802133016	0.013218844976864	0.0124206623325319	0.302093749085382
PLOD1	40	0.0582414555252922	0.0164356069280524	0.000394681841265254	1.05997090064482	1.0263693435598	1.09467251459107	37.0983453405931	0.556869541270136	-0.00981265	0.00940342012445789	0.303301427044921
COX6B1	27	0.115558551828665	0.0379035766381525	0.00229795169277493	1.12250023706573	1.04213088163383	1.2090676942969	10.2289363476909	0.997555244984334	0.0134885805384095	0.0128890539947891	0.305336891860992
FBXO15	9	0.147248604947814	0.0578653499261616	0.0109378970781804	1.15864197135505	1.0344113480685	1.29779243073097	4.72365818109876	0.78666221559662	0.014040395791196	0.012702508539428	0.305555769144425
PSMD5	13	-0.245539	0.0537137228507441	4.84808787431753e-06	0.782282620788156	0.704111825175918	0.869131971522123	7.55249328057411	0.819051687399597	-0.0168638	0.0157125311262744	0.306130541129057
PARM1	4	0.106438613877788	0.0523459615503354	0.0420153370978276	1.11230964397416	1.00384791352171	1.23249022826323	2.23923941415583	0.524260840805091	0.0312907634974825	0.0229634783642531	0.306147926412035
RASGRP3	17	-0.09725	0.0447924532283556	0.0299217101322817	0.907329124018143	0.831068354334174	0.990587759716937	7.08337596433213	0.971620345928546	-0.0133125	0.0125729470480063	0.30643337253624
VPS36	15	0.128104977783845	0.0589465161062904	0.0297621934415409	1.13667232177532	1.01264913827741	1.27588511978387	4.45542229625429	0.992043459663842	-0.0167453	0.0157513038847689	0.307084397839216
DOK2	25	0.0735357230157925	0.0274346728459412	0.00735356259184557	1.07630698491656	1.01996036045066	1.13576641867566	22.1260432132549	0.571743817193357	0.0125370020205066	0.0120457196032812	0.308793093160563
RABEPK	37	0.0580274348660721	0.0252509426801647	0.0215600568065137	1.05974406924808	1.00857211920417	1.11351233186244	26.1785976084419	0.88548866622267	0.00765443230623128	0.00741338502749417	0.308913067491113
SOX8	11	0.15026084540545	0.0640614404015512	0.0189978098471214	1.16213734138162	1.02501	1.3176123442717	5.10383750395457	0.884134425756119	0.0278144305181062	0.0257989090924606	0.309024915703571
FHAD1	11	0.137528613410399	0.0558391487663267	0.0137802008207267	1.14743453751769	1.02848195174983	1.28014499004906	8.38460743532789	0.591323631503197	0.0181095936938562	0.0168911897458932	0.311566338320307
BCL2L13	22	0.115405738352977	0.0255607169446166	6.33272708600308e-06	1.12232871700867	1.06748640763133	1.17998856005794	15.0601469009675	0.819921748378829	0.0109053593921065	0.010510404312739	0.311849388918474
CD302	40	-0.0779798	0.0224027608618005	0.000499894893698411	0.924983097205133	0.885246425166392	0.96650345688138	30.2231472825404	0.842040113744583	-0.00781225	0.0076278891678388	0.312231306195182
HOXC4	6	0.151788794877904	0.0735307074548538	0.0389901115947746	1.16391438579061	1.00769808734909	1.34434779072973	3.13031837170873	0.679902580438236	0.0623230809787119	0.0543534053197651	0.315462623252786
RP11-44F14.1	6	0.173955323169167	0.0612452888341298	0.00450703655491204	1.19000239909684	1.05539442229417	1.34177865634153	3.73922153476696	0.587538187335487	0.0220581022136409	0.0192556957424239	0.315864764254899
CHP1	7	0.139997180742402	0.0557186671236949	0.0119854536220697	1.15027055594365	1.03126746386461	1.2830060078814	4.37179310780098	0.626497872780382	0.017288078155219	0.0155309556796149	0.316281270481918
CTBP1-AS1	12	0.122259867448829	0.0521074175231929	0.0189606109407738	1.13004772624662	1.02033329028364	1.25155954015787	9.36199526471376	0.588516590369595	0.0172277888820192	0.0163930361345569	0.318027756299943
ENPP2	22	0.105448501764555	0.0391614005073747	0.00708836186189504	1.11120887775291	1.02911	1.19985995613049	14.7850308149378	0.833581795883617	0.0188226158815787	0.0184055244024083	0.318679535692026
LRRC8C	52	-0.0806927	0.0195763352934371	3.75676690874304e-05	0.922477125111604	0.887752476809904	0.958560036252524	45.9448226774502	0.674175067855272	-0.00703993	0.00699421317857467	0.319004280994726
KLHDC7B	6	-0.214893	0.0807913447485544	0.00781757508680625	0.806627940998956	0.688497361967927	0.945027056226432	1.55457568353901	0.906687166968227	-0.0491083	0.04319147587721	0.319032862908262
FAM3D	8	-0.251288	0.0693002793473014	0.000287760208055172	0.777798247800543	0.679011878445835	0.890956599560951	3.83509336476241	0.798563531756322	0.0194683458793106	0.0179675297725168	0.320182740198668
PIM1	12	-0.156187	0.0554561554308099	0.00485644571593064	0.855399238281586	0.767297223516373	0.953617235182273	5.8866827990759	0.880817023308204	-0.011763	0.0112544227682242	0.320541944937437
TRADD	7	0.31648220216347	0.101975784506148	0.00191243985328812	1.37229181819342	1.12368073163149	1.67590738300405	3.52433326450977	0.740729496723329	0.0235323719325586	0.021421827239944	0.322036544701842
RP11-8L8.2	5	0.195944109063986	0.0602377384749401	0.00114255251097997	1.21645891440695	1.08099092287682	1.3689035301999	2.4520764322413	0.653237313508667	0.0264680339551779	0.0224575049396955	0.323533397318512
CASP10	7	-0.321388	0.0908259535453675	0.000402398069361034	0.725141706804537	0.606890405973662	0.866434021318534	4.70807106703802	0.581762403206919	-0.0354718	0.0324806339186628	0.32459827215899
ELOVL4	20	0.111354400385237	0.0455903328312963	0.0145859185849015	1.11779098222039	1.02224107352021	1.22227203768146	12.8177280802273	0.84776983073272	-0.0135886	0.0134446230396724	0.325548437830923
CD14	25	-0.0850246	0.032032144735438	0.00794611076258405	0.918489728204844	0.862597096035409	0.978003965808828	15.6886751687995	0.89898407597474	-0.0105083	0.0104788971644073	0.326389023999456
KCNB1	6	0.150684591625284	0.0537953402614127	0.00509332409739228	1.16262989703889	1.04628492638679	1.29191221568736	1.73107002138731	0.884962449652225	0.0191194542356068	0.0171487019653894	0.327349073104909
IRX3	28	0.0809239588869871	0.0202846021083676	6.62328293223886e-05	1.08428844293184	1.0420252119362	1.1282658173798	22.5173979657278	0.71064626015617	0.00790163011923291	0.00794824893283232	0.329319927905754
SLC22A18AS	29	-0.0805455	0.0205953482305762	9.19684385281982e-05	0.92261292030658	0.886111591747852	0.960617837125477	20.4552953131039	0.847306599820177	-0.00839419	0.0084827922659537	0.331177171712671
NOC4L	16	0.127860583442224	0.0505330029045025	0.0113984797897646	1.13639455943476	1.02923509253487	1.25471100245173	10.0560080069305	0.816202140049839	0.0146952529358866	0.0146292701172534	0.332179641528898
ZNF24	13	-0.147183	0.0522173799617952	0.00482249590824573	0.863136091169555	0.779167708317016	0.956153474954256	10.8941245651925	0.538013409538857	-0.0182906	0.0180496047750058	0.332663987236114
COQ9	5	-0.41221	0.123941807280125	0.000881543382104881	0.662185264962779	0.51937150220033	0.844269127736419	1.92614285765997	0.749340999070762	0.0402379869167253	0.035094722756957	0.334724229563076
FGD5-AS1	22	0.0500773620982448	0.0159638402874159	0.00170730071576119	1.05135242805982	1.01896584460375	1.08476837947117	18.7441727632759	0.601547169051989	0.00931092653129447	0.00942763905488468	0.335137174596578
RP3-370M22.8	11	0.080552527758286	0.0219976996004056	0.000250389290024751	1.08388577923719	1.03814662972172	1.13164012558372	8.70041018996737	0.56075210611842	0.0125947844333969	0.0124132264695438	0.336782753197492
MAPK3	46	-0.0389373	0.0182599684899857	0.0329752016931842	0.961811027578766	0.927996959240878	0.996857202559001	28.1163501719921	0.977036454863646	0.00839347907584345	0.00864768218198154	0.337050846120772
LRCOL1	9	-0.114058	0.048572884690199	0.0188656858804507	0.892206559669988	0.811183928728939	0.981321888816851	5.23616983683499	0.732061487400252	0.0238629078926925	0.0231902740614846	0.337714636505059
NDUFS8	32	0.0999960509736333	0.0272919077265076	0.000248360062610487	1.10516655373517	1.04760217710181	1.16589401796955	24.8637708432599	0.773778425752528	-0.00913003	0.0093781432924983	0.338068479101955
EPM2AIP1	11	-0.160206	0.0715696311323809	0.0251905526617807	0.851967985753933	0.74046063605878	0.980267435434601	7.28422476268529	0.698367484819145	-0.016103	0.0159962482787151	0.340388579145958
LILRA3	33	-0.0215489	0.0106926145284138	0.0438728812876721	0.978681656790102	0.958384345618164	0.99940883813124	25.7501491172003	0.774551667847043	0.00706362527567212	0.00730335147069985	0.340941579452833
RP11-247A12.7	7	0.096372122746467	0.0359293179123718	0.00731244688689781	1.10116875770352	1.02629030968901	1.1815103596854	2.52284325366671	0.865902432604825	0.0189415819834841	0.0180457790188207	0.341945556023793
C1orf145	8	-0.084411	0.0319820413008233	0.00830713981603412	0.919053458201072	0.86321128705158	0.978508126227592	1.64150730907864	0.977002676789678	0.0213358249189357	0.0207117009180182	0.342671411078881
FCRL3	71	0.0397322962824863	0.0147570292766489	0.00709330214656572	1.04053218257058	1.01086714195977	1.07106777737977	52.2117112867582	0.944764124261481	0.00542858199023732	0.0057013516415107	0.344340934885162
COL10A1	4	-0.224455	0.10912449239616	0.0396983345888801	0.798951252375022	0.645106828081381	0.989484339469883	1.70995767102729	0.634722251296095	-0.0196155	0.0160215296842566	0.345476613869273
2025-03-01	25	0.0789395996230833	0.0306662953678361	0.0100487119997467	1.08213895849537	1.01901213275653	1.14917643063356	19.4640517983023	0.72680999252753	-0.0106528	0.0110606228319782	0.345500409370945
SRGN	24	0.109652611556875	0.0380032329151093	0.00390979268079992	1.11589035570559	1.03579192082839	1.20218285247955	13.0516748735196	0.950860646792079	-0.0100457	0.0104227279849041	0.345609102033089
PTPLAD1	10	-0.122256	0.0546595081207469	0.0253073179221267	0.884921992476262	0.795019673677056	0.984990634440897	5.13292000741132	0.822570708252957	0.0191354283652259	0.0191273682331377	0.346401723187152
MRPL39	14	-0.257269	0.0619856205215824	3.31808067231088e-05	0.773160340895109	0.684709484188146	0.873037290321484	11.3159976122149	0.584363964565321	-0.01575	0.0160908800049158	0.346994080688233
GPR27	11	0.147844671748375	0.0599120134120874	0.013598552436893	1.15933280523903	1.03088445243444	1.30378584149698	8.92338036493951	0.539390215801299	-0.0140691	0.014205440467598	0.347856043582029
RP11-256L6.3	18	-0.0457994	0.0160253225790971	0.00426399005043622	0.955233530039972	0.925696301217726	0.985713236309033	15.4923996554057	0.560059959232171	-0.0106444	0.0110835860388309	0.351155064082397
KIAA1430	27	-0.0553922	0.0273808431357369	0.0430701525092203	0.946113970389444	0.896677786675709	0.998275699774651	22.2961835871827	0.672387296843315	-0.00852419	0.00901839861742623	0.353603073450107
EVA1B	9	0.118711283492803	0.0451925985263639	0.00861955325733341	1.12604476364075	1.03059240808126	1.23033781326164	2.08208669470291	0.978391379302556	0.0114915759596492	0.0115887389627115	0.354416772245286
PRDM5	25	-0.0791292	0.0378281881409349	0.0364559995189806	0.923920566874499	0.857895976480014	0.995026480245513	14.3423138061734	0.938537308616701	-0.0118352	0.0125832480145828	0.35670952598677
AP3M1	23	0.123255328378388	0.0349835942724171	0.000426317566202889	1.13117320469861	1.05621047999978	1.21145628002894	18.2110734753254	0.693402979528807	0.0129340420266182	0.0137303402103863	0.356901757415584
FMN1	24	-0.044309	0.0212204484221352	0.0367947030780132	0.956658272784902	0.917684974824884	0.997286733459304	17.7340057135927	0.771753343746546	-0.00853982	0.00909001759408031	0.357689331183058
NLRC4	19	-0.134886	0.0479777020612966	0.00493224826498649	0.873815744648706	0.79539053967741	0.959973645029335	10.0545189713561	0.930112358999921	-0.0128354	0.0135848003577558	0.357978752295342
REEP4	22	-0.0702581	0.0297351371600906	0.0181376521782515	0.932153235354694	0.879379326610407	0.988094247713852	20.1602958050518	0.511129210811163	-0.00838596	0.00893773138315001	0.359302023119666
NEDD4	21	-0.0946227	0.0316285041459516	0.00277436364045084	0.909716077666849	0.85503352623436	0.967895780192742	14.1821617248882	0.821141063964048	-0.00939728	0.0100063885239208	0.359451310859242
GTF3A	30	0.115772094378951	0.0293364283312739	7.93484284683059e-05	1.12273996422411	1.06000401393682	1.18918891880828	28.2295863466708	0.505664073430074	0.00725986571100238	0.00781912909372105	0.361096675608392
MAPK14	11	0.119826282537119	0.0538797842192946	0.0261513883320003	1.12730100269859	1.0143235179009	1.25286215714996	6.09171468972519	0.80749978415244	-0.0176813	0.0183918872101672	0.361484533921599
PPIE	69	0.0368334912114834	0.0128666413556208	0.00420031892925931	1.03752025021472	1.0116825887167	1.06401778740807	56.2888763550893	0.843845684376576	0.00499613596225521	0.00544431540606049	0.362078445854052
SLC22A17	9	0.166065289125066	0.0650099579598842	0.0106352874643184	1.18065018282442	1.03940223256239	1.34109280366555	4.83449232570331	0.775110529683357	0.0113799184526905	0.011682015669234	0.362439808276072
TUBGCP3	7	0.182292621768314	0.0559331832153257	0.00111760740274093	1.19996527847157	1.07536870338262	1.33899811758333	3.45284248573585	0.750232862510058	-0.0198325	0.0197986231810906	0.362466873395381
NLRP2	24	0.0536703203621555	0.0206676535855949	0.00940893061736664	1.05513668772699	1.01324871601863	1.0987563193389	18.8534067815763	0.709699602069558	0.00984970968210541	0.0106200576828658	0.363750338624623
MT1E	20	-0.121222	0.0424232047711555	0.0042706274761221	0.885837195909308	0.815159419266049	0.962643035350065	12.3919204917314	0.868196596385499	-0.011514	0.0123776590694928	0.364564741575284
SCO1	23	-0.0943199	0.0302463181906575	0.00181839283570945	0.909991564183918	0.857612654298791	0.965569529245066	20.3801359647604	0.559274513520666	0.0105613409552609	0.0114064157440634	0.365010692454105
TWISTNB	6	0.235518638123178	0.0924531425144091	0.0108517169054906	1.26556496879317	1.05581235862051	1.51698801132536	2.03072136951751	0.844878030059318	0.026022415534867	0.0254962861634121	0.365132768235923
INSIG2	15	-0.11141	0.0504790375791472	0.027310418547733	0.894572018487573	0.810301579396949	0.987606487027346	9.62759424523106	0.788872457629369	0.0147869511260935	0.0157976903884844	0.366326250601858
GNGT2	31	0.0577050849157074	0.0286236669159755	0.0438008072161003	1.05940251585278	1.00160398276685	1.12053636956878	26.6456747891246	0.64180906899106	0.00760986052459413	0.00830095100362061	0.366837228812577
RP11-290F5.1	7	-0.0762859	0.0272002770626336	0.00503788300635743	0.926551233771949	0.878448074906631	0.977288485600665	4.21345472888101	0.647815150120634	-0.0205932	0.0207966097036623	0.36753536189434
SLC9A3R1	13	-0.117052	0.0503188079496801	0.0200075928531841	0.889539037793554	0.805995798655402	0.981741717610351	6.31314286911085	0.899481133781153	0.0152700543725821	0.0162502323813168	0.367557219167093
PRPF31	16	-0.0728826	0.0334196096947339	0.0291956446178601	0.929709930054904	0.870763313939671	0.992646957221925	10.3788964546718	0.795253892529496	0.00961952237137611	0.0103406316324839	0.367998210469865
U1	6	-0.0758296	0.0355377875054225	0.0328612551876211	0.926974130945073	0.864603997248875	0.993843473053052	3.59542107341532	0.609000928485506	0.0287122108091203	0.0284510935217564	0.369978783284439
RPN1	22	0.0933078161635423	0.0316848358574233	0.00323087298250541	1.09779960372709	1.0316975350228	1.16813690934787	11.7690202155945	0.945644497863315	0.0078735929214654	0.00858847402076362	0.370190001378439
GAB2	4	0.228867114264809	0.0964210013721016	0.0176145213330326	1.25717496728957	1.04068791537207	1.51869631138598	1.76959234235378	0.621574230751809	0.0774645072137236	0.0676491759944982	0.370718078082487
EXT2	33	0.0642405795736954	0.0227134713790823	0.004679549015859	1.06634890967072	1.01991794264287	1.11489361017556	26.7958142446006	0.727386890837008	0.00682987919832889	0.00751932664525667	0.370722046097156
KRTCAP3	18	0.0613552814784174	0.0269100506886702	0.0226068820357388	1.06327660957495	1.00864876846977	1.12086306334799	15.6214554642341	0.550810760776492	0.0114158675015363	0.0125576549765322	0.376800493563372
CD40	42	-0.0937115	0.0235790616927029	7.05715863832595e-05	0.910545458061982	0.86942220904678	0.953613816820149	32.6683122106475	0.820166090778661	0.00696585620517195	0.00780959735703422	0.377748362292799
CTC-497E21.4	39	-0.0232616	0.0102109844978907	0.0227210345117591	0.977006891943397	0.957647902598568	0.996757226027181	35.668646573091	0.577747923340269	-0.00643637	0.00721565828586159	0.378157192999583
OSTF1	16	-0.125891	0.0489018378345718	0.0100427174997753	0.881711221246071	0.801124997485999	0.970403719907421	5.62909398027603	0.985327536533338	-0.0117675	0.0129384873295665	0.378481142980451
EPHA1-AS1	29	-0.0443777	0.0141497517569321	0.00171100152309356	0.956592565673028	0.930427395987503	0.983493543555543	16.0276118060133	0.965408649258169	0.0101923657000604	0.0113861575848578	0.378615929782567
SUPT3H	39	-0.0694586	0.0242497625703044	0.00417931744659477	0.932898755218913	0.889595749072913	0.97830962928496	28.000181105035	0.882637852369167	0.00743398264672043	0.00835134665035686	0.379134953543811
RP11-617D20.1	21	-0.0858792	0.026750135811112	0.00132540189952247	0.917705058463472	0.870829134294131	0.967104270129976	12.8214613459296	0.884912201297221	-0.00910991	0.0101217801838366	0.379370494507608
SUCLA2	14	-0.125636	0.0461141303248882	0.00644054832523604	0.881935461416308	0.805719111521065	0.965361435494833	9.34108359952643	0.746722836897552	0.0112300442664558	0.012312555348587	0.379684972186806
S100A10	9	0.122413380960284	0.058302462548847	0.0357617315375426	1.13022121715745	1.00817377877106	1.26704346672255	5.07644114282786	0.74937563490594	-0.0110953	0.0118392268765966	0.379873321794182
RP3-407E4.4	18	-0.0646969	0.0221931387549432	0.00355487284096515	0.937351513258669	0.897452152966234	0.979024738538205	11.7187588487311	0.816860126709026	-0.0144591	0.0160216903987968	0.380193711896874
UROS	37	0.0517258993398991	0.0192810799911474	0.0073024286059783	1.05308705109407	1.01403252699338	1.09364572403824	25.7887155792956	0.89617789043283	0.00789855367993274	0.00890636575016164	0.381216605588415
TGM2	4	-0.267596	0.113899232260963	0.0188032714189219	0.765217011771617	0.612113041558784	0.956615911357691	1.56843	0.666568461587254	-0.0676914	0.0610566288608292	0.383039582866426
PPP4R1	32	-0.108776	0.0284054776720509	0.000128463297211394	0.896931717708263	0.848359937188024	0.948284414393315	29.5900897334468	0.538529779103765	-0.00732508	0.0082824187938335	0.38350664926483
UTP23	14	0.0779718536738502	0.0340329252805504	0.021959298213475	1.08109222946736	1.01133103545083	1.15566552161993	10.7020517312522	0.635761875397958	-0.0099316	0.0109890554363607	0.383900946561869
UBE2F	24	-0.0590359	0.0208884715661292	0.00470971567637176	0.94267288115908	0.904857910605107	0.982068179387972	10.860427002959	0.984567487311053	0.0103889340379422	0.0117038602210167	0.384330826545356
PGM2L1	18	-0.121381	0.0404871886046343	0.00271748800760801	0.885696450004881	0.818128483873779	0.958844749955284	13.9170222821566	0.672966680764941	0.0108157928151888	0.012141946206576	0.386246878723152
XKR6	10	0.225901475448587	0.0918358729495885	0.0138999298109692	1.25345216338219	1.04697302185779	1.50065215921189	4.63663762763578	0.864764256880182	-0.022966	0.0251421293300636	0.387707872077681
IQCB1	61	0.048913461941757	0.0168082662641545	0.00361331957647745	1.0501294706425	1.01609745015544	1.0853013211904	57.3863785969139	0.571822412984939	0.00556415677084456	0.00639468790354053	0.387760312792875
CYBA	13	0.0662886615131484	0.0316188173981762	0.036038390073899	1.06853511761608	1.00432510580074	1.13685029975278	10.9763645692925	0.530945331674257	0.0120093834676264	0.013400326690185	0.389337167911656
C16orf74	18	0.12536979841777	0.0428600827314936	0.00344351476468976	1.13356756706094	1.04223144653642	1.23290794320468	7.93616100937626	0.967892676458503	-0.0103189	0.0116693860726897	0.389645390025553
PVALB	11	-0.0548431	0.0207676390366032	0.0082710924655825	0.946633618123849	0.908874989060092	0.985960905238423	3.48415296750478	0.967633717378296	-0.00991003	0.0109818597448849	0.390356165504109
SLC17A9	13	-0.122104	0.0475337184171943	0.0102057873109662	0.885056706592386	0.806323986501499	0.971477206430227	9.16528646897318	0.688751691621488	-0.0116041	0.0129780101505116	0.390393617882122
KCNH3	5	0.170155182472276	0.0792497402323817	0.0317872645609633	1.18548880413035	1.01493613731907	1.3847	1.76558535534501	0.778772329171558	0.0278409005771413	0.027945158832838	0.392547778614493
NDRG4	5	0.22885274632794	0.0949570020474292	0.0159495869309023	1.25715690440877	1.0436633985745	1.51432299385157	1.95759025655392	0.743559127861396	0.025866188717686	0.0260138554446868	0.393356086305876
SLC22A18	20	-0.0860504	0.0278879347431703	0.00203156819573679	0.917547983391354	0.868740554618964	0.96909750252744	14.8291078122772	0.733395236744591	-0.00744455	0.00852880123002254	0.394228484820896
RP11-109N23.6	27	0.0588860444348509	0.0165452599995632	0.000372144137888209	1.06065436638539	1.0268104372911	1.09561379985608	22.1031771069539	0.683038311780149	-0.0118299	0.0136598662913292	0.394707329033165
CCR4	13	0.121704674671226	0.0490371424924732	0.0130688500831391	1.12942050604084	1.02592215893496	1.24336010130609	7.17609106893651	0.845760590652011	-0.0114375	0.0129713993765571	0.396770190957628
MROH6	32	0.0362657460242583	0.0180599751375593	0.0446355492212604	1.03693137026871	1.0008685717448	1.07429356561063	12.5981527193312	0.998623704733283	-0.00615185	0.0071679950052175	0.397565992492215
CTC-228N24.3	29	-0.0775844	0.0248704456433104	0.00181133624091034	0.925348966365717	0.881323587196897	0.971573576372239	12.1384131486269	0.99599688802671	-0.0079454	0.00930180335708465	0.40052138638558
BACE2	13	-0.101092	0.0509764164944006	0.0473541125379991	0.903849592801627	0.8179074517862	0.998822158452732	3.13006499719739	0.994554008129193	-0.0101421	0.0116057078135145	0.400855142061481
CLEC18A	31	-0.0342534	0.009114280337837	0.000171135000625307	0.966326649066037	0.949217474041882	0.983744208499469	26.577884137786	0.645338220188056	-0.00684434	0.00803163013106707	0.401101135311696
FCGRT	8	-0.118702	0.0499396482882889	0.0174588555216508	0.888072839317193	0.805265514925327	0.979395433326156	5.79906917535508	0.563397319960721	0.0121129554398366	0.0134355763388436	0.40203002580356
NTSR1	24	0.085853462208388	0.0324653646969462	0.00818206031723685	1.08964664219281	1.02247008052082	1.1612367221907	19.0904904785798	0.695960032120512	0.00977794909484696	0.0114449655157497	0.402121583090817
SOCS6	5	-0.195012	0.0944727221279884	0.0389977979084828	0.822825154712905	0.683739634627607	0.990203289293097	1.47222612903687	0.831549608170227	-0.0248344	0.0255421867871408	0.402619909836306
HLA-DRB5	101	0.03099489259233	0.0105215253800224	0.00322062898256819	1.03148	1.01042668581799	1.05297246355221	166.628857267629	3.29357498206795e-05	0.00628973984129794	0.00749966740869279	0.403675425437411
EPB41L2	16	-0.093198	0.0470164026460524	0.0474518994696471	0.911013103334819	0.830813325666413	0.998954697533313	9.35453717235062	0.858262343517752	-0.011271	0.0131287266134552	0.40507789360391
FN3K	18	0.0762726294915675	0.0370258957540872	0.0394003889195376	1.07925677127688	1.00370873421125	1.16049122483958	14.4672579091736	0.633794726753029	0.00967491577283125	0.0113301338611299	0.405758399646381
ERAL1	9	0.20689779082034	0.0662348535276326	0.00178592638724919	1.22985686269552	1.08013	1.40034425627752	4.10045606886039	0.847948066670589	0.013201964498272	0.0149367284691438	0.406103579573614
RP11-881M11.2	4	0.0914502478927357	0.0463981164931222	0.0487249598247024	1.09576225885493	1.0005100696075	1.20008280216698	2.35303102967633	0.502437759677681	0.0511399648233334	0.0493063162382803	0.408599638628632
DHRS7	17	-0.134386	0.067408279926442	0.0461946361604105	0.874252664609435	0.766051343194508	0.997736938087489	15.1825180175568	0.511313424090809	-0.0119398	0.0140674720329435	0.40935867100257
KIAA0141	11	-0.108193	0.0532876585471126	0.0423204785886405	0.897454498410092	0.808449818898133	0.996257971600827	3.41863138268642	0.969789216111597	-0.0156712	0.0181418715533983	0.410119078902574
EP400	12	-0.108224	0.0550351394072785	0.0492466777933965	0.8974266958625	0.805660604719663	0.999645098356176	8.52545852716667	0.665603172475812	-0.00975195	0.0113451635851808	0.4101593035462
AFF4	6	-0.245122	0.0771453631388676	0.00148601585928292	0.782609266889272	0.672786901015646	0.910358486017432	3.2168595352735	0.666592478361617	-0.0217024	0.0236296888688463	0.410359620187488
RP11-677C1.2	8	0.104442438804248	0.042725893445418	0.0145062565456147	1.11009149383337	1.02091541209071	1.20705702949239	6.14579989535235	0.522832099489783	-0.0129631	0.014682215944836	0.411259312438033
SLC13A4	15	0.106080053763737	0.0455196952984022	0.0197839110129952	1.11191088559506	1.01700440759851	1.21567400128011	6.90099616755963	0.938460985497751	0.0112177530416128	0.0132783798876471	0.413493087225323
RP11-356J5.12	6	0.115711051148188	0.0589588416033532	0.0496957701275095	1.12267143064117	1.00015173311592	1.26019992711626	2.32546335300475	0.802519850489587	0.0321227573936164	0.0353615075207036	0.41504320699374
THAP6	20	0.088610467791915	0.0322595259113853	0.00601798084961827	1.09265494912337	1.02570665750631	1.16397298302264	17.3343	0.567233752960303	0.0130891734604476	0.0157058699603147	0.415545077070004
TP73-AS1	6	-0.116935	0.0583724448894948	0.0451488381574435	0.889642588019732	0.793465295944705	0.997477694945844	2.71800364283273	0.743363513027318	-0.0168004	0.018635094441766	0.41827353105616
A1BG-AS1	5	-0.124765	0.0624895800326275	0.0458712533911582	0.882704136494601	0.780949511150059	0.997716986130442	2.84673276316086	0.583793040726321	-0.0160962	0.0172146800845131	0.418748852248221
TPCN2	46	-0.0423367	0.0192195178123123	0.0276089205808664	0.958546950774866	0.923109894735919	0.995344391907579	43.821904655832	0.521844120008928	-0.00624102	0.00765105780567759	0.419061484944559
FAM151B	23	-0.139201	0.0428473854044288	0.00115904673626454	0.87005282506497	0.799969060766458	0.946276494341235	20.4341831443624	0.55590050640599	-0.0109307	0.0132926803535112	0.420141731494745
ETV6	4	-0.202504	0.0803698779504926	0.0117472280223015	0.81668338451598	0.697656265187344	0.956017717930722	1.17859534438357	0.758142476207249	0.0332476037704645	0.0332040664262179	0.422145378472307
PKD2L1	10	0.127030564706527	0.0381654269438724	0.000873401316483691	1.13545172199978	1.05361417781069	1.22364584697522	7.09550899188322	0.627176104938862	0.00937628690935788	0.0110998886234894	0.422808710909577
C19orf40	31	-0.0946088	0.0224745634114844	2.55827209708942e-05	0.909728712114354	0.870524838343318	0.95069812277872	25.8479609534959	0.68286886977632	-0.00661842	0.0081626556777519	0.424075550559462
IBA57	9	0.128900254254976	0.0507697953282402	0.0111196464027445	1.13757665007606	1.02982764718693	1.25659923612769	4.51208855751742	0.808222469626008	0.0125012924296155	0.0147416950429111	0.424469952331874
CHPT1	44	0.0368790188416648	0.0153694992408814	0.0164177557940401	1.03756748712826	1.00677766544739	1.06929893986797	39.5599112280022	0.621293401643555	0.0059616405418176	0.00740236564603394	0.425142568765659
C16orf13	24	-0.0640602	0.0270417121544952	0.0178391591684159	0.937948545644538	0.889530091567524	0.989002488635791	21.3485519381784	0.559811046200419	-0.00684281	0.00842737951642721	0.425505811487759
RP1-5O6.6	5	-0.0763338	0.0333686750905843	0.0221615156825812	0.926506899664287	0.86785000075809	0.989128345192925	2.14096796070196	0.709850003835399	0.0213085544137854	0.0232870302053741	0.427645126733686
CCDC86	6	0.285846055342036	0.0931901975816671	0.00215972778261373	1.33088755645149	1.10870566578834	1.59759415196816	3.64557550555893	0.601483582146538	0.0237829430977198	0.0271837085957559	0.431018569308488
AL031663.2	7	0.114398878680409	0.0575666084368814	0.0468953997376412	1.12119925818283	1.00156955661074	1.25511779811245	3.17430391120417	0.786673380188976	-0.015854	0.0185197704443545	0.431068683563662
ANKMY1	43	0.0647690812269047	0.023162379677857	0.00516905719991445	1.06691262578171	1.01955964863832	1.11646489008533	24.422440098746	0.986208561283837	0.00582041449933348	0.00734847313506879	0.432886053176928
RP11-849F2.8	26	0.0458642218386721	0.0151389311443646	0.00244914450394469	1.04693225076999	1.01632371628169	1.07846261987507	19.6028689803263	0.767334787668594	0.00707862888719321	0.00888930784057706	0.433659590476348
AUP1	4	-0.352265	0.114335487559718	0.00206323327137692	0.703093858224259	0.561938738806292	0.879706166054306	2.05785058315816	0.560486825577117	-0.0533039	0.0549094524707776	0.434069843881001
LINC00665	27	0.040961747356953	0.0142668113740069	0.00409018418499107	1.04181225271102	1.01308364868418	1.07135553052161	17.2799755126383	0.900380966505109	-0.0100898	0.0126949537467576	0.434218774624464
PZP	40	-0.0286916	0.014535416532116	0.048392192402815	0.971716118262991	0.944423119939435	0.999797860256373	38.0358948941711	0.51369869884074	0.00633085981347732	0.0080171053960941	0.434621084992685
LITAF	8	-0.154355	0.0690636624950757	0.0254199956715953	0.856968170844476	0.748473649785714	0.981189446082413	2.6592019830765	0.914639761768772	0.0147452143409945	0.0177014150139293	0.436742579061982
RNF125	7	-0.151615	0.0674869074928443	0.0246670284031752	0.859319414356322	0.752850266382236	0.980845579610617	2.70095120924886	0.845334933812289	-0.0193547	0.0229475261332469	0.4374647964366
PLA2G4B	34	0.0528169054204632	0.0268037694720743	0.0487807631887441	1.05423660243991	1.0002815568849	1.1111	32.0346118609515	0.515009563881922	-0.00741055	0.00944760559963992	0.438583297666105
PIGP	59	-0.030687	0.0153214427159039	0.0451901273479849	0.969779049633481	0.941089488046824	0.999343226179171	42.9527751463763	0.930151473236165	0.00447670607159694	0.00575000824303871	0.439461178965016
AC108488.3	17	-0.05574	0.0157323985574662	0.000395594169712786	0.945785029235746	0.917066327153319	0.975403081588571	6.65532867006927	0.979346649751422	-0.00832227	0.0104802898610582	0.439527024914636
CTB-37A13.1	7	-0.0695704	0.0269222833068358	0.00976280811609264	0.932794475484164	0.884849184763027	0.983337667567385	1.18022816129052	0.977850038559134	-0.016696	0.0199219298885563	0.440201716572378
TRAPPC8	7	0.180668059681754	0.06594574394238	0.0061505203199865	1.1980174429932	1.05275906789569	1.36331838640423	4.11254180399898	0.661449501676284	-0.0314377	0.0376275868307716	0.441521681825993
SON	5	-0.31017	0.117566105384585	0.00833323614776186	0.7333222092928	0.582398903913049	0.923355897528199	1.08446780351249	0.896728668106594	0.0243668018119876	0.0275593362892432	0.441725501885725
F2R	21	-0.0976445	0.0323543321496126	0.00254472250598246	0.906971297536702	0.851241875405029	0.966349234363041	18.4957091992739	0.554788613450657	0.00903779217790178	0.0115176555037475	0.44230975099126
GPRC5C	31	-0.0552568	0.0215810710695198	0.0104543054246917	0.946242123709288	0.907051819856541	0.987125693462007	19.7746358854077	0.922277710010663	-0.00509228	0.00653909561650321	0.442439012663222
RP11-293A21.1	14	0.0993926794016775	0.0466376520738621	0.0330752906478274	1.10449992878587	1.00801482949032	1.21022038267514	7.37235140633531	0.881957302250094	0.01497061210271	0.0188643114427726	0.442841587002375
CHMP6	13	0.159759688027943	0.0411136851516602	0.000101992121481752	1.17322889616249	1.08239574320653	1.27168464162004	11.1099947071409	0.519516407189192	0.00933248146088779	0.011759289675417	0.444195888297253
CCDC7	9	0.124779212857486	0.0583383235291934	0.0324446391585125	1.13289829607457	1.01049074475034	1.27013389871845	5.11983867548019	0.744694206647035	0.00986579911594568	0.0122034269796346	0.445436467286203
OR52B3P	13	-0.0685492	0.0188065026365075	0.000267419291812885	0.933747514029457	0.899955510139944	0.968808357893839	8.56614959829181	0.739471974602056	-0.0119885	0.0151793039885119	0.446341674666503
PELI1	15	0.186077102069628	0.061365017843025	0.00242698411103126	1.20451512740668	1.0680148736689	1.35846113000982	8.96043381172176	0.83357680400016	0.0103819968852933	0.0132373854934996	0.446924048658151
PDS5A	9	-0.194229	0.0684059391140037	0.00452049766940424	0.823469574444499	0.720143834094699	0.941620420715334	5.53863791166532	0.698755580796607	0.022149310061267	0.0277085828002397	0.45034659832148
QRSL1	36	0.0699456392240806	0.0244597957056724	0.00424153383437556	1.07244988046196	1.02224832287589	1.12511678460587	33.8626350595672	0.522901496251552	-0.00821917	0.0107769525128416	0.45092441508252
TTC24	10	0.17573536700083	0.0499718951893436	0.000436973581745412	1.19212254194079	1.08089613577827	1.31479437104298	4.54548256932818	0.87199605528234	-0.012428	0.0157239993951093	0.452095086046851
VPS26B	4	0.164573250054339	0.0784316141239541	0.035878434015275	1.17888992013969	1.01090633148215	1.37478755501443	1.23266139035879	0.745181887857726	-0.0261319	0.0283060939089939	0.45336848042965
ZNF431	17	-0.112049	0.0504752381522305	0.0264265520340926	0.894000234854209	0.80978968928512	0.986967888693352	8.90938062442421	0.917098355207457	0.0101993024337607	0.013278836899561	0.454358295197368
C19orf12	49	0.0539672316770085	0.019056639238894	0.0046266736343721	1.05545001626139	1.01675503593819	1.09561762415887	28.3277269931159	0.989396999727736	0.00446433703593173	0.00592373555742554	0.454827167097827
NUFIP2	19	0.171321016755753	0.0384652429438506	8.43175298962528e-06	1.18687169357421	1.10068106761496	1.27981161705646	8.48986465573467	0.970416657583859	-0.00751733	0.00983758776474866	0.4552581039932
ATP5G1	23	-0.104926	0.0342746676889857	0.00220359916932337	0.900391248172176	0.841891411012123	0.962956016869704	19.9342434140324	0.587153080373162	-0.00662578	0.00874872395655115	0.457259029584617
LRRC70	6	0.179014531754112	0.0689946653385452	0.00946971749815032	1.19603812457353	1.04475769497219	1.36922389020687	3.1628706100208	0.674892396992876	0.0211542533296106	0.0257618354173321	0.45768319757741
FUT8	24	-0.0794256	0.0311365779952639	0.0107452449268869	0.923646774075703	0.868964285945729	0.981770340920242	18.9361158598326	0.704926303650083	-0.0115771	0.0153656876391938	0.45917259452747
AC013437.6	13	0.0431817635591842	0.018738879461173	0.0212005300413718	1.0441276619638	1.00647442890157	1.08318954080909	6.86869034518075	0.866167599459789	-0.00920854	0.0120169797519624	0.459630557479511
DENND4B	9	0.119968440680249	0.0486418535481599	0.0136493143875408	1.1274612691072	1.02493624199692	1.24024194018172	4.68181639925628	0.790979403689286	-0.00877435	0.0112163333106513	0.459687421392412
RP11-56F10.3	27	0.0553821043030923	0.0136797485544516	5.15526926754957e-05	1.05694	1.02898182831316	1.08566685540314	21.2655824335637	0.728128299423735	-0.00740581	0.00987997315440517	0.460504988411393
MAP4K1	4	0.212609474919437	0.101356303509404	0.0359365763974839	1.23690151584737	1.01404889105885	1.50872938513646	1.19397382706905	0.754449996828809	-0.082169	0.091190307562064	0.462650250817673
THBS1	36	-0.0452856	0.0230442640572525	0.0493959316404879	0.955724464814948	0.913517832989348	0.999881140422651	29.2837049818677	0.740050956301121	-0.00589056	0.00793780454430758	0.463128919323643
FAM118A	55	-0.0227294	0.0110882303054843	0.0403777715396024	0.977527009340956	0.956511671511928	0.999004071200356	47.5044202059077	0.721447766417204	-0.00377588	0.00511515013262895	0.463663799965827
KCTD21	11	-0.113745	0.0481380175462099	0.0181326715445691	0.892485320089331	0.812129289532197	0.980792167997996	8.0642037193195	0.622565565318958	0.0125122501110054	0.0163553775071304	0.463844723390843
SLC4A8	7	-0.170119	0.0785417412905419	0.0303138647420559	0.84356471375086	0.723206507054922	0.983953295972668	4.76233621317732	0.574636540046993	-0.0134913	0.0170279850467786	0.464100085185754
SIRT3	9	-0.113497	0.0543542615242031	0.0367886318311792	0.89270665677944	0.802493441572512	0.993061293431537	4.98970269068557	0.758676156290417	-0.0128268	0.0166215001594426	0.465542347960906
ZMYM6	3	-0.30426	0.119941798167619	0.0111894055323353	0.737669311481531	0.583129747091695	0.933164558686231	1.2491857855037	0.535479381688343	-0.0591452	0.0530694162592001	0.465564386706206
PPP1R17	18	-0.110949	0.0497691403323114	0.0257958668382289	0.894984472233864	0.811803936597293	0.986688003629471	11.7065736705813	0.817570403873979	-0.00923061	0.0123548398000041	0.465826835352435
WDR55	42	0.0604173313395242	0.0241070084320453	0.0122031603477148	1.06227977669417	1.01325466935699	1.11367690482938	38.6587046269656	0.575182799892966	0.00790864678895262	0.0107606697254646	0.466652059155017
COX5BP6	8	0.0993907951365967	0.0442919639656414	0.0248329417396264	1.10449784761718	1.01265798841226	1.2046668365335	1.41483995124146	0.98511238917703	-0.0171054	0.0221512241651756	0.469304188579694
AC083843.1	6	-0.0814397	0.0280651978581974	0.00371019121111445	0.921788256662453	0.872452099978221	0.973914315917189	0.917643030059901	0.968931224527565	-0.0224543	0.0282170171968074	0.470718448462974
NEDD1	38	0.0643289863717726	0.0270979521715883	0.0175992803036922	1.06644318633075	1.01128014654489	1.12461524490216	33.6628906152099	0.626295026694409	-0.00690268	0.00946892274937104	0.470728348969854
MINK1	36	0.121316942108933	0.0243306472870327	6.15853592327318e-07	1.12898267781974	1.0764072480238	1.18412607231798	29.4293854607949	0.733665996260334	0.00609518862045849	0.00836919378214658	0.471423454356495
SPTLC1	3	-0.387803	0.164127307150255	0.0181366053140781	0.678546105024834	0.491893832867222	0.936024779901351	1.1920504905458	0.550997368736818	0.0518866952707688	0.0475603792277601	0.472322134163316
MIF4GD	22	0.110484387818876	0.0309105440562172	0.000351130073341207	1.11681891293686	1.05116568173997	1.18657268398343	13.8880294038795	0.874360607124451	-0.00928333	0.0127369171772099	0.474541011799052
GBP1P1	4	0.0815074428074847	0.0399450939074971	0.041301849578176	1.08492129241427	1.00322023259342	1.17327598915249	1.65920526193965	0.646041151489839	0.0160524836794632	0.0184735152837838	0.476488019754372
LRRC8D	25	0.0754607905446699	0.0330984811813667	0.0226144027844964	1.07838094415964	1.01064401617971	1.15065784005973	17.750398604583	0.814945986046742	0.00920801225239059	0.0127539137276891	0.477586244253743
MTOR	11	0.13486842348441	0.0566302561175712	0.0172394236393838	1.14438620009616	1.02416036570959	1.27872530398416	2.50855633644015	0.990750446893164	0.0145557587106726	0.0196667059197966	0.478087849466237
URB1	9	-0.0864241	0.0356019354813545	0.0152028050878515	0.917205155035599	0.855384758650096	0.983493437212395	3.9713808207652	0.859696302388863	-0.0141927	0.0189760905786348	0.478874277269981
EFHA2	6	0.280203975039977	0.0799652946386682	0.000458205218171849	1.32339972532062	1.13141832161145	1.54795693115898	2.86203049229716	0.721246511691849	0.0259111538164257	0.0332441622268639	0.479272045712182
ECI2	12	-0.163982	0.0474095156182748	0.000542501139765302	0.848757241097957	0.773441904362175	0.931406548123727	7.50309147170231	0.757002655279317	-0.00986567	0.0134422816147508	0.479846347709209
NDST1	33	-0.0550112	0.020473935373935	0.00721205165008427	0.946474519409871	0.909245501252233	0.985227878123579	21.9532972499069	0.908636647664076	-0.00473655	0.00665380665249174	0.481876889678915
S1PR4	7	-0.267559	0.0932979834293054	0.00413354643448747	0.76524542661314	0.6373586672075	0.918792813343318	3.98236992906833	0.679062371341909	0.0310773600208135	0.0409756256442617	0.482388948660843
KAT6A	7	0.214436904038884	0.0613677043850381	0.000475314286576355	1.23916393226853	1.09873135813602	1.39754566907075	4.65785156695604	0.588383005411814	0.022292493030393	0.0296150212095534	0.485513574533293
PPP2R4	28	-0.120281	0.0260917494179474	4.0279330601019e-06	0.886670989815966	0.842466720005249	0.933194659815554	15.2173411958404	0.966272081000875	-0.00635904	0.00900742478909304	0.486480531880062
IDI1	5	-0.28109	0.0989378428980595	0.00449618686696185	0.754960582599525	0.621880136345294	0.91651983713232	3.11971972019259	0.53799428300955	-0.0178556	0.0226339869579363	0.487776849712072
UBA52	17	-0.0621891	0.0279411035813289	0.0260329362337855	0.939705194692295	0.889626436538755	0.992602981052729	12.1719059846731	0.732063686764639	0.00841167908963853	0.0118261518756499	0.487826498022407
C11orf21	27	0.05957489916709	0.0203824535457972	0.00346841112932693	1.06138525487404	1.01981913221733	1.10464554319026	21.5536893462409	0.712850494516064	0.00556304314423017	0.00790285388329122	0.48798277138821
AC021860.1	20	-0.0384283	0.0139787045171705	0.00597661451852753	0.962300679586342	0.936293221001017	0.989030548509472	6.24954960477114	0.997265201934882	-0.00816732	0.011558211962647	0.488846938973933
HEG1	20	0.10884842625991	0.0449854209685425	0.0155359719185473	1.11499333382276	1.02089225136649	1.21776821481906	17.3657810256127	0.565101916751628	0.0078455144374175	0.011122330332961	0.489599904581623
RP3-395C13.1	5	0.115502863283815	0.0513054332003279	0.0243678486537316	1.12243772840146	1.01505643731217	1.24117872448068	2.04877712442418	0.726787710370494	0.0604668837824786	0.0771883387672364	0.490564512422344
BEGAIN	43	0.0632531127724889	0.0247470999707327	0.0105888956562354	1.06529644524628	1.0148580970215	1.11824157444774	37.0525866574013	0.68759045593674	-0.0045512	0.00654726756378897	0.490895414002805
USP6NL	13	-0.137328	0.0530458321116715	0.00962954482581741	0.87168426440052	0.785607611128266	0.967192076604534	5.62789317688713	0.933666690611411	-0.010171	0.0142792998301771	0.491119191467907
MAN2B2	18	0.0513672269544783	0.025993363855106	0.0481358700803117	1.05270940557895	1.00042032210906	1.10773148855885	16.2003371686855	0.50967981365251	-0.00601411	0.0085746979212514	0.493142758594177
CTD-3162L10.1	17	0.0544725416150347	0.0218608889904069	0.0127104482897862	1.05598348041471	1.01169303443319	1.10221289754507	8.27430839680965	0.940277265697376	-0.0104087	0.0149024073691513	0.495576851301788
ATL1	3	0.300162887865091	0.123361699759126	0.014966299749922	1.35007870110385	1.06011135695484	1.71935946843356	1.02799116777695	0.598101035337805	0.0329690265643683	0.0325313329754185	0.495745973799621
TCN1	16	0.0736100750375625	0.0362583594162958	0.0423408273367303	1.07638701349204	1.00254692850736	1.15566560513962	10.7442266695656	0.770506001066091	-0.0111344	0.0159397392092423	0.496285932215164
SUCLG2	53	0.074171068012044	0.0205777990364358	0.000312848591644732	1.07699102845267	1.03442	1.12131662635461	35.5683431909279	0.960285208278045	-0.00611809	0.00894708744957397	0.497191774287206
MEGF9	31	0.111481308091465	0.0243682431495754	4.76537862215237e-06	1.1179328475117	1.0657934566878	1.17262293524449	24.8842016845708	0.730639696302961	0.00724743396459132	0.0105824642932891	0.498874199704536
CDKL1	30	-0.0700754	0.0217660824878765	0.00128423688903328	0.932323474132764	0.89338561559354	0.972958423828547	26.2144018518433	0.614010368359314	-0.00623409	0.00911643953499231	0.499703815406066
STEAP1B	3	0.227637378775322	0.07151257961566	0.00145667269861139	1.25562992480729	1.09141249328216	1.44455603887244	1.21583817809333	0.544482711072243	0.0499103772658682	0.0499813316496041	0.50045219925173
CDC23	3	-0.316765	0.148520828434372	0.032941121172821	0.728501750697232	0.544511577653086	0.9746621055449	1.31831910571751	0.517285903308701	-0.0332322	0.0334777181837597	0.502343208132705
SDF4	8	-0.129999	0.0451883858511552	0.0040170389244574	0.878096414703308	0.803668734953634	0.959416834299631	2.40149368492772	0.934330265582001	0.0129656043727359	0.0182024962304478	0.503024468352525
EIF6	19	0.0712599652884148	0.0241711106739155	0.00319685956567582	1.07386035600188	1.02417210969435	1.12595925360302	15.1750672524531	0.649913286526996	0.00625354981874863	0.00915767515864988	0.503886162739787
CHMP3	13	-0.112359	0.0462469441747431	0.0151176995672099	0.893723236897521	0.816275677716145	0.978518956249412	5.5057973504431	0.938921530684356	0.00956728191893818	0.01387114769569	0.50465761898981
ALCAM	48	0.0421481025827188	0.0184675439953696	0.022472826462645	1.04304894555475	1.00596946300577	1.08149515748933	35.6802213537138	0.886252228093777	-0.0048413	0.00725207720720256	0.507740814376362
CD1A	27	0.0896100739161584	0.0358443724446347	0.0124201690329875	1.09374771978133	1.01954362828719	1.1733525092365	16.9272694652894	0.911263698743186	-0.00690516	0.0103254870279716	0.509783959350178
ACVR2B	15	-0.0771687	0.0300597322412171	0.0102529604013698	0.925733650591603	0.872767749945903	0.981913907669908	8.05040020908358	0.886683773652512	-0.00743018	0.0109625146942815	0.509794458450099
NACC2	15	-0.0728485	0.0360336469653632	0.0432094249688016	0.929741673234054	0.866342934803198	0.99777991396031	11.1401060691705	0.67499609772837	0.00742739424187034	0.0109695242860817	0.510216488056413
SPDL1	22	-0.0588585	0.028717083763293	0.0404035050728897	0.942840145546357	0.891237785895765	0.997430263978778	19.1384147013454	0.576261253018686	-0.00620323	0.00928608311968843	0.511761087509147
RUVBL2	6	-0.139641	0.0589182147653858	0.0177841632200318	0.86967041495405	0.774822991767165	0.976128275338564	3.24591241600048	0.662132091352016	0.012893881404509	0.0179851432777008	0.513057861892741
INTS6-AS1	15	0.201605664610136	0.049421888201086	4.51756171250305e-05	1.22336549667187	1.11042049036206	1.34779856048875	8.26313835406189	0.875171433092025	0.00945408101381116	0.0140858796504911	0.513858997549622
ADK	53	0.061890199519471	0.0136224979996305	5.53976311233922e-06	1.06384552756473	1.03581660238348	1.09263290809898	46.6549956075825	0.683401304166511	0.0052085665403418	0.00793460350351778	0.514494148057859
EXOC6	4	0.328991571827536	0.141039723232088	0.0196682872767866	1.38956614403515	1.05395917322958	1.83203877122867	1.73328909839875	0.629558403247661	0.0326282430482376	0.0415458707956408	0.514508024442264
DND1P1	24	-0.0387254	0.0122138388263281	0.00152117445060241	0.962014879623941	0.93925855602128	0.985322542642772	15.1376617951537	0.889631854073126	0.00536818621062763	0.00810492422680106	0.514634910766523
PDSS2	16	-0.163577	0.0473235801389661	0.000547092023440302	0.849100788318305	0.773885303834593	0.931626618505815	13.5051970934099	0.563337474572448	-0.00772491	0.0115802011511957	0.515566552190842
C1orf226	5	-0.199407	0.0891991225141894	0.0253828558330042	0.819216460532089	0.687813735076949	0.975722895576726	0.9572213084864	0.916211766859927	0.0310892019063492	0.0423864668161246	0.51639150572834
SYTL3	9	-0.265391	0.0962691184257638	0.00583762668693663	0.76690576407681	0.635032677819464	0.926164072365173	6.02621303628321	0.644295508727677	-0.013975	0.0204914289972885	0.517166710725534
CEP192	93	-0.0619579	0.012040424780125	2.66348326399569e-07	0.939922444482716	0.918000681891816	0.962367696526915	91.3314390100174	0.500081518045997	-0.00357508	0.0055012339240037	0.517414595805448
CLEC1A	15	-0.115541	0.0402014742187575	0.00405241267780982	0.890883904733642	0.823381162848365	0.963920681604936	9.62366995609979	0.789147636203553	-0.00734668	0.011058584471077	0.518082473049573
STK38	5	-0.231325	0.0936399231096623	0.0134973269334942	0.793481319555304	0.660433044941341	0.953332982511722	2.57822441645703	0.630685378957764	0.0301704884404415	0.041425729936071	0.519128281938438
SAAL1	13	-0.061587	0.0300650025132292	0.040514770581096	0.940271129729177	0.886464309445097	0.997343929114994	4.66539255299708	0.96823218690937	-0.00987674	0.0148648595164733	0.520096932938693
CERKL	20	0.0870466807566463	0.0434010392354948	0.044895112747179	1.09094760478931	1.00198260662575	1.18781171302315	17.7842244832747	0.536892114838966	0.00855323614795201	0.0130423783088945	0.520245818731715
SEMA3C	9	-0.140025	0.0700212479136371	0.0455267935748656	0.869336243701642	0.75785216699995	0.997220219881394	5.72421998543327	0.678091643784106	-0.0126469	0.0187068344618396	0.520707404870192
GYS1	3	0.218615558136154	0.0993394318073948	0.0277577890002658	1.24435280340982	1.02419841428086	1.51183001043904	0.996286981704477	0.607657735320158	-0.0250866	0.0268247295993577	0.521308301905059
FAM159A	19	-0.0614137	0.0299753279423551	0.0404809221909898	0.940434117871349	0.886773818208956	0.997341500048733	16.650618542039	0.547236484902998	0.00796753446692436	0.0122110881058684	0.522815115591283
TOP3B	12	-0.0645065	0.028989906293393	0.026072118761347	0.937530038860681	0.885744542647118	0.992343199924506	9.08680153756807	0.61388031829245	-0.0103354	0.0156187899426006	0.523098809825465
RPL17	24	-0.0714434	0.026811569508673	0.00770691749712913	0.931049003057104	0.883385101898322	0.981284656296368	20.689514326214	0.600042084002227	-0.00443333	0.00683429041863054	0.523254024202056
TM9SF4	4	0.242603059546709	0.120499762286912	0.0440823034661903	1.27456259823854	1.00644420054933	1.61410818000829	1.77295625925231	0.620837564312678	0.0694128339166769	0.0908301547919566	0.524596120548446
DNAJB13	5	-0.251043	0.0906547670427962	0.00561898958351691	0.777988601782834	0.651337883608076	0.929266176183621	2.73858911622839	0.602479100564163	0.0146881647907325	0.0204821528886954	0.525091666619508
CMIP	15	0.116909287761883	0.0593419663458852	0.0488275290942848	1.12401746292605	1.00059921318048	1.26265865525403	11.9145733799256	0.613163179515923	-0.0099266	0.0152413071167869	0.526201631184136
TMEM68	4	-0.523767	0.157584939793452	0.000888268434654489	0.592284925139118	0.434902265820074	0.806621303491168	1.02978	0.794045927123892	-0.0286281	0.0376469041022289	0.526413782836185
STX16-NPEPL1	6	-0.203926	0.0701780787336602	0.00366280912334445	0.815523096699712	0.710721541389371	0.935778476547291	3.18468358748144	0.671537415114724	0.0136326493226994	0.0196951248613112	0.526904725653153
PSMG1	11	0.122102453726173	0.0549591279591711	0.0263038829326547	1.12986985522729	1.01448648963074	1.25837643260878	6.52181012723674	0.769685384144061	-0.0105061	0.0160503102267811	0.529113468797489
NOS2	3	0.27059922345907	0.106022864898557	0.0107022832464867	1.31074964739331	1.06480790101476	1.61349726697592	1.07452297046767	0.584346304213641	0.0544596590947227	0.0599211811299215	0.530374616485859
AC002480.3	3	0.100008675731563	0.0486078391907514	0.039642016748093	1.10518050628346	1.00474854971527	1.2156513704997	0.835756339423751	0.658442441770915	-0.0847122	0.0933430551317055	0.530834692131032
C1orf63	7	0.15400602683995	0.0724703326847993	0.0335790490937827	1.1664979170535	1.01203603180085	1.34453453012819	4.77095433147399	0.573507643469538	0.0190599299399152	0.0283352515443332	0.5309938724466
CAPN10	5	-0.250735	0.0977845982427578	0.010342657191577	0.778228481298142	0.642497127709815	0.94263389357462	2.15291335794968	0.707658421210608	0.0162305072898786	0.0230184042559151	0.531557050839447
RP11-454F8.2	12	-0.0499106	0.0242809401087518	0.0398263203410649	0.951314483867159	0.907101229306141	0.997682748051936	7.53507699772161	0.754245734159989	0.0108499955054843	0.0167667052602883	0.532129782550564
EIF3K	6	-0.126965	0.0598250114990827	0.0338154565728165	0.880764892982904	0.783314052214529	0.990339436038522	3.98832884942136	0.551097538633706	0.0115761103434479	0.0169596157755856	0.53235952641716
RP4-728D4.2	4	-0.123816	0.0507956017241602	0.0147879494246763	0.883542530377586	0.799814679122909	0.976035353392237	1.96772291423417	0.579132888945498	0.0196363778444597	0.0262772717693373	0.532808373495431
SNTB2	12	0.156372094562671	0.0552821770292488	0.0046749638872366	1.16926119788933	1.04919061869858	1.30307279203986	6.62866800625688	0.828308506147207	-0.0100266	0.0155268843449438	0.532974074670714
FAM160A2	25	0.0549027113161943	0.025949851333855	0.0343683273270947	1.05643783022967	1.00404917856244	1.11155998428115	13.2632467502792	0.96158189069027	0.00517692224665092	0.00818985800595474	0.533546205830539
OIP5-AS1	5	-0.174446	0.044829319839098	9.96927273712672e-05	0.839922159103956	0.769271338308823	0.917061637711297	1.69439585245772	0.791735371552735	0.025088030360287	0.0357978488157643	0.533878980881006
DNAJC8	3	-0.162744	0.0574706904328007	0.00462905388847517	0.84980870062692	0.759278555090387	0.951132917977968	0.821361048352455	0.663198773734269	-0.0426432	0.0474761362367528	0.534108118138849
FOXO1	5	0.332911213836373	0.124820527329819	0.00765045526443325	1.39502343419228	1.09227533112279	1.78168482478236	2.6627398496131	0.615750223232868	0.0204100334522095	0.0291616681298682	0.5343853803864
METAP1	5	-0.254305	0.115045618276476	0.0270724695754033	0.775455222301279	0.618910595632988	0.971595584301344	1.85648339224179	0.762133801087946	0.028800644809213	0.0412177576151393	0.535009783263758
AC068282.3	41	-0.029244	0.0094969546916187	0.00207487746882442	0.971179495931893	0.95326913959582	0.989426358350835	33.2572152424299	0.765844168162494	-0.00455176	0.00727523632392261	0.535188012865015
ZNF248	9	-0.111207	0.0486713289624914	0.0223208747888496	0.894753239984689	0.81334239095662	0.984312842124809	1.90140818114828	0.983886623200289	-0.00901411	0.0139311395631082	0.538232806673664
ACTN4	12	0.151262420340496	0.061068730727233	0.0132521238473832	1.16330189210889	1.03207125282919	1.31121886059168	3.3721772747707	0.984837291699306	0.0108113142504563	0.0169701804029777	0.538385246962245
CTB-133G6.1	3	0.0900721125714007	0.0394451296946873	0.0224021874756855	1.09425319027141	1.01284141014889	1.1822088161296	1.08001027462892	0.582745258620655	0.0212662211268127	0.0240725870337486	0.5393550616945
KCNAB2	15	-0.117075	0.0496619883685397	0.0184013521876087	0.889518268114708	0.807015235442116	0.980455776496356	10.9303902604192	0.691495565897293	-0.00942598	0.0150559408511468	0.542109912070111
GMNN	4	-0.270041	0.115646817743424	0.0195409277356111	0.763348319601273	0.608530282846181	0.957554083114345	2.18564269004939	0.534781847286469	0.0174411422538782	0.0239649904489169	0.542420266791065
ATP5O	9	-0.204362	0.067598896656116	0.0025015821871725	0.815167550048497	0.714012048999904	0.930653951264286	6.34852865177858	0.608253320654513	-0.0177969	0.0278591177073543	0.543269978849034
RP11-424I19.2	5	0.151393044004096	0.0615832798360487	0.0139578408707476	1.16345385678878	1.03116560271424	1.31271337340353	1.6667140123782	0.796754808758759	0.0187210441842573	0.0273977524061374	0.543455523203155
RP11-274B21.5	3	-0.141245	0.0562886568339234	0.0120973615189077	0.868276864334779	0.777578702906755	0.969554220454829	1.18032325245262	0.5542376981473	-0.0653963	0.0751357816945649	0.544050205722576
KANSL1-AS1	32	-0.0339669	0.00894146519457895	0.000145392659851071	0.966603474635602	0.949811061631498	0.983692773142403	26.4576073294719	0.699121636961425	0.00566542228080202	0.00923906853798374	0.544363664850271
EIF4A3	15	-0.18039	0.0496474535260978	0.000279683638008521	0.834944264995618	0.757524564472053	0.920276329434848	11.6164743233862	0.637072386246663	-0.0085194	0.0136856783069042	0.544374942378394
SNORD17	6	0.162748201744876	0.059426955793169	0.0061696528183248	1.17674035121411	1.04735859241151	1.32210483038787	2.0536402916702	0.841674214807002	-0.0116138	0.0175753656016328	0.544857107624886
LRRK2	37	0.0591371738489407	0.0267673988800276	0.02715388636204	1.06092076134337	1.00669538659727	1.11806697123535	32.7183619986808	0.625471670030655	-0.00572907	0.00938040512950971	0.545311814956204
CDC26	22	-0.0732136	0.0214321225845133	0.000635318968070671	0.929402258271768	0.891169536654325	0.969275230079725	16.963199893215	0.713334555927294	0.0063780152382174	0.0103921483143471	0.546308987141752
NTN5	17	0.273535976055102	0.0450445867681954	1.25886686490505e-09	1.31460465265076	1.20351758055366	1.43594528297292	8.68468646216777	0.925828485383247	0.00927837559057326	0.0150860188035079	0.547751681204356
NAA60	18	0.113498994475677	0.0310855341986566	0.0002610344835857	1.12019076251276	1.05397775801749	1.19056340124218	8.83473158595525	0.945304285059123	0.00802819623932806	0.0130904070163954	0.548305488167894
LINC00593	3	0.181451959116546	0.0540298672125291	0.000784053019923828	1.19895693637569	1.07848083795698	1.3328913084877	0.86681702612026	0.648295600483255	0.0164439842926273	0.0192329605845977	0.549665516925538
RP11-885N19.6	3	0.125563298354947	0.0517213042742661	0.0151953210980344	1.13378693353697	1.02448448230346	1.25475088482442	0.732118343960758	0.693461766489675	0.0326023720726754	0.0381383322832144	0.549718667760972
PXDC1	3	0.43806948055778	0.115628913796108	0.000151510329107944	1.5497125785733	1.23545189436062	1.94391144418553	0.813415621041589	0.665838712948173	-0.0351398	0.0411300955874564	0.549898524660534
KRT79	5	0.2288901785148	0.0911889106847182	0.0120708620149325	1.25720396342168	1.05143922233543	1.50323648963036	2.56504931407161	0.633026799176267	0.014594315745547	0.0217438290614496	0.550154422990517
THUMPD2	8	-0.149344	0.0716053644299028	0.0370100394849504	0.861272816537558	0.74849520676054	0.991042905561124	5.24764585641549	0.629770274944307	-0.012813	0.0202852632489143	0.55091135496651
KRT222	4	0.111199062414816	0.0543777728560503	0.0408611734172986	1.11761736032325	1.00462930991701	1.24331288343467	1.99410669232757	0.573630783196559	0.0209674209665378	0.0295124250536574	0.551091807637414
AC006465.3	9	0.169010564542427	0.0651674252763776	0.00950094271780019	1.1841326486775	1.04214637759209	1.34546370818247	2.1831014490446	0.974877545096336	-0.00833104	0.0133208010822258	0.551534311500023
PCSK6	3	0.397256254653403	0.194156825488394	0.0407505994196031	1.48773712076851	1.01684925071728	2.17668620884688	0.729155783205941	0.694489738966624	0.342626510254615	0.403237395878759	0.551619989771412
PPP2R1A	8	-0.210952	0.070501961806953	0.00277031309142198	0.809813280980491	0.70529761216116	0.929816773436825	5.25205380310957	0.629233945173221	-0.0102102	0.0161972538771404	0.551691649631841
PDE6D	4	-0.204855	0.0839028842849926	0.0146233361451309	0.814765274119764	0.691214649348073	0.960399859200851	0.951029069199718	0.813099061130977	-0.0184362	0.0261691766772849	0.554107167901991
ALDH1B1	7	0.230485597458721	0.0941915745548955	0.0144055869320923	1.25921133131189	1.04693841668773	1.51452382645463	3.40590538228176	0.75644356028349	0.0135610035980166	0.0214170502521116	0.554437386236115
MFN2	53	0.0653864587136506	0.0129436553276994	4.38073155210903e-07	1.06757151698856	1.04082835808057	1.0950018175783	48.3356638158929	0.61878849126794	-0.00419337	0.00704803301338282	0.554493741342782
ARHGAP11A	10	0.106874123102376	0.0419264608195607	0.010800589296414	1.11279417058496	1.02500578850465	1.20810133950014	6.88557742309907	0.649031188144996	-0.00648229	0.0105338671008122	0.555403940730565
POLR3B	11	-0.0940761	0.0470791718081532	0.0456892510687142	0.910213500818976	0.829981998111719	0.998200706711735	6.92032936935437	0.73294433911384	0.00783540025591675	0.0128137576467426	0.556008166808393
EBAG9	16	-0.207807	0.0567486724146594	0.000250372357779845	0.812364004588222	0.726850722795307	0.907937840953981	14.0197702458921	0.524030235844346	-0.00728122	0.0121017206176922	0.557013393223214
RP11-697N18.3	3	-0.108787	0.0499948398668766	0.0295578678432532	0.896921415981365	0.813201043113579	0.989260937696137	1.05815695349728	0.589147632843738	0.026345687884522	0.0316698610674765	0.558260352388454
SCFD1	16	0.0756146061243765	0.038071131535582	0.0470177547988477	1.0785468287072	1.00099568367884	1.16210617156625	6.67924554317375	0.965947061286504	-0.0120027	0.020049671319863	0.558970648819963
APBB2	14	-0.0872758	0.0436824684719031	0.0457211452592666	0.916424343093258	0.841227282259691	0.998343247211338	10.974607098524	0.612944955121747	-0.00684688	0.0114159625588257	0.559818425264431
SEMA6A	7	-0.238675	0.0772218408993479	0.00199635243401787	0.787670605599363	0.677036496829871	0.916383364604892	2.01646866495155	0.918177763319349	0.0423347489015872	0.0678920695570019	0.560256506417927
RUNDC1	4	-0.226018	0.108233988313405	0.0367769439672213	0.79770403039202	0.645224954286155	0.986216847126874	0.594537902613684	0.897681649564378	-0.0233646	0.0338065816715809	0.560927730700519
SDHDP6	30	0.0264018837308923	0.0105232038652908	0.0121100676396391	1.02675350109652	1.00579311974724	1.04815068955621	27.5103249658063	0.544192354534633	0.00456434415062367	0.0077881546326586	0.562528568320325
HEATR2	17	0.123067411216718	0.0389673415276224	0.00158736080917338	1.13096065781185	1.04779863139659	1.22072311529303	8.42942470782166	0.935042549989561	-0.00843616	0.014263498812867	0.563026441416289
CTPS1	26	-0.0712332	0.0242575846614408	0.00331902707899793	0.931244685711895	0.888004843281352	0.976590016628863	23.0051093659635	0.577265001541723	0.00540386868130068	0.00922908988377594	0.5636601423131
LDLRAP1	40	-0.0536241	0.0218345533391175	0.0140520530594556	0.947788280625078	0.908082669438429	0.989230006388916	20.1651295715965	0.994546492673801	-0.00438605	0.00755031107488687	0.564730624529261
TSHZ3	26	-0.0926098	0.0351549709531648	0.00843033634160124	0.911549103603772	0.850854995344397	0.976572709600783	21.2642435591042	0.677786552896464	-0.00798596	0.0136785708939173	0.564782310448345
FBXL4	9	-0.192701	0.0799363703981315	0.015922708194835	0.824728366510792	0.705127609929428	0.9646152965073	4.77673719766496	0.781150478820373	0.0103009443231937	0.0170740724342511	0.565330874055957
RFC4	16	0.0945119535134583	0.0322064455708685	0.00334014063364198	1.09912230142769	1.03188509643271	1.1707406548191	9.4497016632037	0.852855618700186	-0.00636464	0.0108116085957033	0.565449722287985
GRAP2	5	-0.241132	0.111150304086384	0.0300506197755239	0.7857379223641	0.63192373140771	0.976991450005733	1.29167717579337	0.862786032045915	-0.0182377	0.0283646107886396	0.566007870449216
RP11-830F9.7	8	-0.0826602	0.0335933955314201	0.0138701969279385	0.92066396811849	0.861997231528516	0.983323508694636	4.84015118739452	0.679462982095889	0.0103724461248518	0.0171307865838686	0.567038068241048
AC109309.4	13	0.0477605033015397	0.0164668842689217	0.00372690187705336	1.04891941250351	1.01560593039624	1.08332562955541	7.13817279071967	0.848348979605106	-0.00924653	0.0156882348639896	0.567505598315425
CAMSAP1	3	-0.195423	0.0723664857151798	0.00692424177653998	0.82248648103159	0.713722145091332	0.947825447384937	1.28640683101395	0.525605989931915	-0.0188165	0.0233482744615506	0.568160246904017
PLXNA2	7	0.23091413999427	0.0859980192458026	0.00725059424842869	1.25975107257138	1.06434	1.49103462430478	5.32389916066019	0.502990978584609	-0.0128784	0.0211139402247821	0.568550404498466
TPST2	9	0.175530865002114	0.0686294758432559	0.0105379068686433	1.19187877542447	1.04186991339781	1.36348597559024	7.09622757484769	0.526286980010436	0.00989429333858164	0.0165631332144171	0.569072872123755
CLEC4G	32	-0.0655688	0.0242873878605124	0.00694009193914984	0.936534620350785	0.892996988741428	0.982194907904171	20.780954901423	0.917569128419925	-0.00439318	0.00764225952938082	0.569676693731414
TENM4	41	0.032177823443165	0.0147406025718809	0.0290403664210855	1.03270112744872	1.00329164801661	1.06297268669798	21.3917149408088	0.992996409085792	0.00393120533720444	0.00686907972896084	0.570400281970983
MT1XP1	5	0.0695721620765613	0.0344666626688167	0.043535581443933	1.07204941972587	1.00201953977469	1.14697359952979	2.0604512076462	0.724641171829357	0.0165309298480849	0.026075698021034	0.571143266285066
ALKBH1	16	-0.187098	0.0456044738027322	4.08479288648814e-05	0.829362201109069	0.758446456003047	0.906908662021247	13.0596304592253	0.597692000508462	0.00727118359744111	0.0125404580484181	0.571251201049566
RP11-10L12.4	27	0.0746614961095134	0.0294933606299895	0.0113586209163823	1.07751934465371	1.01699734787931	1.14164303429506	20.1185446746894	0.785905591465324	0.0123288644894688	0.0216063113267262	0.573354910750498
RP11-666A8.8	4	-0.139871	0.0460073197957002	0.00236434697764131	0.869470688576947	0.794497846737074	0.951518347594276	0.567172723452523	0.903904550626293	-0.0434659	0.0652348223436327	0.573790820782184
RPS29P12	4	-0.0922708	0.0369088772823146	0.0124206210306019	0.911858153260676	0.848222552036549	0.980267843234781	1.67377093496672	0.64278077389301	-0.0275137	0.0413512091915513	0.574278921786171
VENTX	25	0.0962124507045088	0.0344051314414217	0.0051666378384028	1.10099294587592	1.02919649213614	1.17779789975052	17.2466757543257	0.83795230532628	0.00682783934986161	0.0119982325120782	0.574824096945406
CIR1	17	0.123163314858968	0.0459029192465586	0.0072937510666102	1.13106912625936	1.03375064690022	1.23754927961905	7.87209119010482	0.952583267622821	0.00763793839427693	0.0133859600664693	0.576723893882086
PCCA	23	0.0885020199813841	0.0418697252295818	0.0345368535455888	1.09253645951156	1.00645812285572	1.18597673192327	15.3476611706684	0.846891093011416	0.00830152954917357	0.0146540096003656	0.577057417988108
C12orf57	11	-0.185174	0.0737546797688199	0.0120501058009869	0.830959744854831	0.719115640174764	0.960198970782219	6.34724292578877	0.78529466938135	-0.00748276	0.0129656905789531	0.578006681276058
KLF13	4	0.418636244189202	0.108573041243915	0.000115350415887546	1.51988738635501	1.22854812174451	1.88031516740332	1.96236465533685	0.580254690411651	-0.0246211	0.0375247647987867	0.57913591850825
CBWD1	13	0.0994941918250395	0.0310307463799775	0.00134449069589251	1.10461205494124	1.03943149983531	1.17387994506116	6.70770121825755	0.876310087360605	0.0119957136575398	0.0209900139702503	0.579153286577203
UCKL1	35	-0.25262	0.0449279969511856	1.87921005583146e-08	0.776763203544513	0.711287474695517	0.848266131269944	82.3457961238901	6.85464403050945e-06	-0.00704567	0.0125974311195153	0.579737586156456
RP11-130L8.2	5	-0.109479	0.0413097713384509	0.00804436397735733	0.896300769733179	0.82659006701547	0.971890543912445	2.37292492657586	0.667525598885884	-0.0119113	0.0192675594677159	0.580203845302757
PHF19	24	0.157917314840851	0.0373777525287732	2.39045534758218e-05	1.17106936064789	1.08834361358719	1.26008314867407	9.55907305330533	0.993689376297547	-0.00937	0.0167326961586494	0.581149938743869
RETSAT	39	-0.0478116	0.0165016402442067	0.00376288098525785	0.953313375392439	0.922973446264643	0.984650636895511	28.7314008005136	0.861314738571615	-0.00458237	0.00823913612877471	0.581441796922693
C21orf67	7	0.153714931482271	0.0737871674044699	0.0372311395780576	1.16615840434279	1.00913354191243	1.34761690850361	1.12999764439892	0.980201120446713	-0.0174572	0.0297652814985463	0.583020714828993
RNASEH2B	25	-0.0611645	0.024144366551824	0.0112999863534008	0.940668487368042	0.897190147182045	0.986253812423708	15.817796080991	0.894540064081732	0.00453589143903806	0.00816777743530116	0.584023925328882
MTPAP	11	0.176914182403748	0.0775755037748361	0.0225755720218705	1.19352866297113	1.02517793741802	1.38952528857711	8.42316647601844	0.587575598260585	0.0135030411539467	0.0240142928243186	0.587646390940811
TBC1D22A	11	-0.111954	0.0570475175928985	0.0497075962094503	0.894085262077307	0.799501179519996	0.999859007517391	7.1389459563959	0.712265729049484	0.0124691874310925	0.0222072649414788	0.588169251689719
AC024560.3	11	0.070820855671137	0.027629769346244	0.0103709790208736	1.0733889171062	1.01680616880134	1.1331203554013	3.09131170718798	0.979192714602167	0.00714235770375842	0.0127434816914894	0.588835797638912
RIN3	10	-0.144293	0.0613387485476772	0.0186532769856783	0.865634450735117	0.767576969156789	0.976218714746803	4.25762850231006	0.893652589990674	0.0099108659754944	0.0176325061663171	0.589459154858642
PPT1	70	0.039165693469953	0.0149767954944717	0.00892035048185951	1.03994278110344	1.00985946166074	1.0709222708976	63.2821540232858	0.671362858122192	0.00287298386473691	0.00530250809581556	0.589716272930454
KDM5B	14	-0.113624	0.0486554335172513	0.0195291677281256	0.892593761039011	0.811404675345104	0.981906620031375	5.30843141510565	0.967761029035227	-0.00635546	0.0114715164150391	0.589740006005056
ZNF565	14	-0.13461	0.0549721739998603	0.0143373456585674	0.874056488822816	0.784776956096176	0.973492837319809	10.0215514239899	0.692171087910927	0.00760012056257276	0.0137565260945491	0.590766121695169
RP5-935K16.1	37	0.0284357684712957	0.0109755181728392	0.00957430842472312	1.02884392449406	1.00694777744408	1.05121620473225	26.5440257876621	0.874887872563978	-0.00504069	0.00929606167801557	0.591089846020762
TMEM184B	27	-0.100686	0.0307572139702288	0.00106197254257011	0.904216947896497	0.851317524990685	0.960403450959385	21.8974415949764	0.694294825937064	-0.00542322	0.0100440538664766	0.594013624694985
U2AF2	3	0.520998125821134	0.1590714338758	0.00105569887135643	1.6837073630711	1.23271384311287	2.29969875028026	0.547561445776903	0.760498816962814	0.0452647045540576	0.0612398767360677	0.594783273866927
TEX101	19	0.124871661682949	0.04100895912169	0.00232691984913667	1.13300303603288	1.04549881013583	1.22783102880141	11.8794430505906	0.8533987691483	-0.00833655	0.0154706549185795	0.596968620336858
COG6	35	-0.0841961	0.02281603469034	0.000224061840413052	0.919250932085225	0.8790481779613	0.96129233564802	23.5961760180954	0.909302767807483	-0.00490158	0.00918880907686636	0.597311373577522
CCDC146	62	0.0381023740759771	0.0133458417060908	0.00430368694941818	1.03883757747202	1.01201614503715	1.06636985749701	52.8358352304279	0.762343539986673	0.00272170266430493	0.00514356354650636	0.598655586310409
RUNX2	35	-0.0766611	0.0267177872191072	0.00411395395817202	0.926203728331681	0.878949422749684	0.975998532079148	20.605773762307	0.965769152468444	0.0048364324514749	0.00910026778925389	0.598659280006747
CALCRL	17	-0.163846	0.0515185195230646	0.00147109607753993	0.84887301695347	0.767342547883755	0.939066132718667	9.02000918158886	0.912587231301929	0.0074689435362233	0.0138964432608399	0.598825619100485
BLK	110	0.0454191504646989	0.0178158871065913	0.0107920128429231	1.04646639487193	1.01055533030468	1.08365359397599	101.16728987395	0.690869984322557	-0.00384949	0.00729979442219104	0.599037600434215
RP3-477M7.5	15	-0.0489763	0.0174091578885175	0.00490434291873292	0.952203675604084	0.920260707309127	0.985255409290617	4.57210265133972	0.990922388276446	0.00788618247975824	0.0147114155893199	0.600970361081882
CCDC92	20	0.0833096916864944	0.0421102787001987	0.047887036095462	1.08687835362329	1.00077384469753	1.18039111616861	14.7370507849668	0.739156937607538	0.00549243846620884	0.0103753689234834	0.603015150116302
TMEM129	6	0.210456597055024	0.0858506294531935	0.0142290833282668	1.23424148234448	1.0430919834182	1.46041965709284	2.02783453267674	0.84528034966827	0.0164013506417181	0.0292421477306642	0.604809535907452
XYLB	13	-0.142546	0.0532581431773136	0.00743945578804999	0.867147957678439	0.781194107705892	0.962559206589644	8.20698602160673	0.768753115675654	-0.00947428	0.0177872201986147	0.60487205238125
SLC25A45	3	-0.241201	0.103399839458367	0.0196637785630487	0.785683658943592	0.641552202573089	0.962195764358966	0.570048157213773	0.751996147081779	-0.0167965	0.0235459675984975	0.605532515693707
TMEM216	5	-0.183225	0.083031535880917	0.0273353616199729	0.83258056192896	0.707535763907104	0.979724881006799	2.68597992325922	0.61167016580111	-0.0153924	0.0267752926228714	0.60565781254014
AC108463.2	6	0.122181037131016	0.0412279324127289	0.00304112698671778	1.12995864773631	1.04224213294252	1.22505750366213	2.38340882563616	0.793942284266483	-0.0199157	0.0356583898598159	0.606279846586458
DDB2	7	0.169008464084839	0.0588972993266531	0.00411062543067495	1.1841301614597	1.05503058539612	1.32902709996044	2.80873702339489	0.83244103617795	0.00850830061524405	0.0155022218284011	0.606720912753765
SHARPIN	10	0.109720910385259	0.0527584136485492	0.0375543845441947	1.11596657231221	1.0063343976094	1.2375423054968	7.98626740511689	0.535530726736985	-0.00747922	0.0139665700398921	0.606859890937941
ROBO1	3	-0.310677	0.134884133530155	0.0212625038922669	0.732950329182684	0.562676596498285	0.954751252126482	1.23403191235126	0.539552084823482	-0.0384389	0.0542422966322953	0.607518164933452
USP1	5	-0.21768	0.0855759786151999	0.0109685659472745	0.804383202291599	0.680172782163782	0.951276430189595	3.24783112218755	0.517240220118548	-0.0268598	0.0472189944255879	0.609266590976202
LIN7C	5	-0.270864	0.0934541232824128	0.00375109550632752	0.762719846454379	0.635060778515326	0.916040769413305	1.02875930419581	0.905404234045371	0.0185852516971057	0.0327093628738395	0.609650744669922
KIAA0146	4	0.268467309560326	0.112541132759804	0.0170557421750987	1.30795821860244	1.04905177985178	1.63076287983744	1.15831158958008	0.763019276755208	-0.018741	0.0313952269200033	0.611124911175468
NUP35	15	0.0995070178901729	0.0472883412999861	0.0353556758467035	1.10462622285827	1.00684519089307	1.21190338223079	9.06399619039555	0.826929245190631	0.00834811843428959	0.0160338973991015	0.611361094371418
KIAA2013	28	0.0533397897912645	0.0132189309009847	5.4577610325338e-05	1.05478799042596	1.02781037019391	1.0824737101426	22.4681099115521	0.71322849339357	-0.00518097	0.0100800982001018	0.611607128787856
PIGS	5	-0.334855	0.108876944869808	0.00210121320503485	0.715441485834187	0.5779578851195	0.885629442613793	1.64193232761162	0.801236640395944	-0.0200229	0.0355219657271325	0.612361530043449
RP11-111A22.1	4	0.0902318557516827	0.0365933336300641	0.0136707499646298	1.09442800371832	1.01868127363706	1.17580708148916	1.71506982191321	0.63358864286499	-0.0153294	0.0258134221916077	0.612832582700015
ITLN1	18	-0.0541094	0.0241993568994017	0.0253527890858324	0.947328476381195	0.903444927433786	0.993343606136402	9.91191044317745	0.90726360600557	-0.00542229	0.0105460616084299	0.614173055401407
TC2N	37	-0.0524494	0.0200962915193322	0.009056807088219	0.948902373678775	0.912252840557392	0.987024292764114	31.7068440015216	0.672965506896897	-0.00328519	0.00645901235172428	0.614208645895216
ANAPC15	5	-0.211014	0.0596726751820761	0.000405928425889212	0.809762350786429	0.720382533298632	0.91023176498831	1.71386618394069	0.78819729947396	0.0261130712457428	0.0467060506788411	0.615120196620418
TUBE1	3	-0.197427	0.0989068011413592	0.045923565050919	0.820839741523991	0.676187605887986	0.996436307613701	0.489789428596274	0.782786950176852	0.0200565574936222	0.0292336744782707	0.617187443229173
HBQ1	19	0.138331267379902	0.0323729766084123	1.92819344387241e-05	1.14835590012218	1.07775506390898	1.22358160727398	17.1308240357153	0.514128360943919	0.00720688906175721	0.0142467311776535	0.619449475610222
NOC3L	26	-0.0650404	0.0323285699384106	0.0442353496738404	0.937029647281193	0.879497679110375	0.998325044782439	17.0419626069661	0.880266092142335	0.00452993236552866	0.00900892803865708	0.619669102368329
SNX5	5	0.276487710342024	0.0866924073086597	0.00142619974441115	1.31849074881784	1.11245645421892	1.56268395776337	1.45484	0.834610134016148	-0.0093423	0.0169628180803419	0.620164126792816
EREG	8	-0.230252	0.0701386401923849	0.00102777510943353	0.794333479474067	0.692308480691404	0.911393828345475	4.31921030960689	0.742363626973672	0.00883483133051402	0.0169179828718373	0.620231470832626
ACOT4	43	0.0438216769366784	0.0165565036053927	0.00812585094374635	1.04479602704757	1.01143582463117	1.07925654950224	26.4380097283231	0.97088796640089	0.0041327020827436	0.00835879492582654	0.623652951005201
C9orf135	50	-0.0345568	0.0161464362370716	0.0323377668789163	0.966033495638895	0.935940113531683	0.997094473464633	31.3525712479888	0.976569473040676	-0.00248781	0.00503961617869017	0.623803923113845
RP11-568N6.1	3	-0.106625	0.0389071031922305	0.00613446664354868	0.89886254954945	0.83286553612794	0.970089225613513	1.04948675592521	0.591707189989719	0.0191469880573497	0.0285701674585536	0.624122535403174
ITPR1	16	-0.134287	0.0430086529170869	0.00179435121548771	0.874339493589631	0.803656369837388	0.951239334051762	12.7965561203209	0.618008380488674	0.00590912295172077	0.0117983727668754	0.624264008981759
KRT18	3	0.222159256854935	0.102075562631439	0.0295238983123248	1.24877023724952	1.02233697042692	1.52535528944925	0.448199482769298	0.799235413546891	0.0311726447888733	0.0465744368878288	0.624503187443969
IRAK3	24	-0.0783659	0.0346079009259812	0.0235499276565612	0.924626040726911	0.863987144514277	0.989520874955792	12.1643593380232	0.967856299464044	0.00602339063618644	0.0121504751890848	0.624998794307181
RP11-22B23.1	53	0.0244730756908951	0.00882796817142179	0.0055675282674145	1.02477499937691	1.0071960259259	1.04266078530497	37.4058591686675	0.936398272197559	0.00317804585147594	0.00648917581125365	0.626413963345135
DOCK9	10	-0.134451	0.0566871224883882	0.017701179579943	0.874195628554327	0.78226802268492	0.976926034072729	4.11839877916814	0.903448278492171	-0.00949344	0.0188933877747505	0.628870951696959
CTDP1	17	0.128301454767513	0.0586316482163776	0.0286504648678826	1.13689567366556	1.01347338315728	1.27534851361644	13.5060708825948	0.635457912897756	-0.0109696	0.0223523882830275	0.630699204377065
WDR35	9	-0.189979	0.0797486524312088	0.0172086093826738	0.826976631478379	0.707310025934227	0.966889092386373	5.57520278212064	0.694694673387496	-0.00946406	0.0188790138964006	0.631537064370493
ASB16-AS1	34	-0.0851398	0.0259657364492576	0.00104202074869517	0.918383894214394	0.872814148782797	0.966332842253552	16.6958307722887	0.991798670078655	0.0038964723276084	0.00804837039751985	0.631589312539987
SLC23A3	27	0.0800621330043619	0.0256941688194705	0.00183343977359635	1.08335437764612	1.03014705316935	1.13930987226935	10.0413779723198	0.997909060916557	-0.00494952	0.0102191204192502	0.632361462214116
LYRM9	9	-0.132417	0.0536870101013932	0.0136452771114479	0.875975362504985	0.788483456926872	0.973175567571743	4.7083310228795	0.788246541761939	0.00956605074997306	0.0191632278242052	0.632950695885749
MFSD4	4	0.294282373554178	0.108438439672698	0.00665123559691853	1.34216284145528	1.08517691803394	1.66000682750144	1.72243075898267	0.631958492909663	0.0129736073574139	0.0232509910733705	0.632982208307342
LYAR	25	0.0795176586904856	0.0324783930956311	0.0143522169054406	1.08276467956697	1.01598644570224	1.15393207879601	22.8766374934946	0.527090093717329	0.00471232778091741	0.00979381330119878	0.634953244870394
SSH2	26	0.0707763366691576	0.0210308062608262	0.000764424988368413	1.07334113196655	1.02999706878526	1.11850918850666	21.4387525994047	0.667907545632783	-0.00505768	0.0105184661715798	0.634985713328061
LRSAM1	3	0.314077462355963	0.118841761697234	0.0082218572840955	1.36899577807848	1.08453097175006	1.72807369195965	0.425900263219321	0.808196439667095	-0.0170081	0.0263920004106794	0.635562819550731
C14orf182	9	0.211341427328741	0.068181523194958	0.00193724801214861	1.23533405987469	1.08080446825559	1.41195774472464	5.84485013232613	0.664606032077378	0.00956143047341927	0.0193070517373931	0.635603182110669
GPATCH4	4	0.386033792060598	0.129708843328416	0.00291886051143123	1.47113438263701	1.14088520777602	1.89697995646348	0.584693099579028	0.899927422555317	-0.0164708	0.0300078048614753	0.638176161082668
ZNF268	4	0.185391526110912	0.089652741812398	0.0386508738016497	1.20368962379847	1.00971907859349	1.43492258506034	1.95789998870956	0.58119053653572	0.0586098981427788	0.106877276448994	0.638462687580208
HLA-DMA	6	0.158374565007234	0.0605612209205967	0.00891973840314829	1.17160495474881	1.04047212033346	1.3192647291232	2.00307152952624	0.848719868138174	-0.00750043	0.0147885436810778	0.638713277460827
CDKN2AIP	8	-0.208107	0.0829028971141327	0.0120646720617503	0.812120335394857	0.690322477519452	0.955407741512039	3.22250747181278	0.863683909882436	0.00986625898893858	0.0199760173874972	0.638931096138939
APOL3	10	0.215527642002837	0.0818722169206651	0.00847619763239721	1.24051627280353	1.05660199812785	1.45644303703478	3.61669051163227	0.934784817828024	0.0103281798356409	0.0211835601982835	0.638943738971128
C19orf44	12	0.139752009867697	0.0494126382594815	0.00468011231630106	1.14998857767314	1.04383688713666	1.26693523200389	2.93011940620477	0.991617500788318	0.00719018847008961	0.0149639199680825	0.641209260298794
NINJ1	42	0.0902492238010949	0.0282352272555499	0.00139185772113284	1.09444701196303	1.03552462088611	1.15672214627772	27.9991167353794	0.939172275446196	0.00359418244539179	0.00766181215248695	0.641542598708938
AGAP3	23	-0.088268	0.0309823750053215	0.00438602225026007	0.915515453405101	0.861574723493459	0.972833258182173	17.6424735168454	0.726963083026926	0.00432396015906079	0.00915609294708142	0.641619280186627
ILF3-AS1	15	0.0857337455092352	0.0246580594379072	0.000507236330771305	1.0895162011017	1.03811228058166	1.14346547542813	10.917517850183	0.692503170095643	0.0050531434174928	0.010622274826268	0.64217407900995
GTF2F2	31	-0.0883242	0.0373985483385431	0.0181912372752601	0.91546399623303	0.850759841811619	0.985089195811526	26.8000680582482	0.633749203851581	0.00431990906214914	0.00922087936711941	0.642935197080567
FNIP2	19	-0.139871	0.0442743164178649	0.00158213160205236	0.869470753044288	0.79720115449723	0.948291891117712	16.9350266556299	0.52757640427476	-0.00591611	0.0125345277051595	0.642939041637973
MEAF6	35	0.0930858957779503	0.0248395802099329	0.000178618190125366	1.0975560066463	1.04540076446973	1.15231328373518	21.750272635584	0.948526529834268	0.00292853200761535	0.0062590472813563	0.642940271957371
M6PR	31	-0.0797246	0.0268182884586178	0.00295125179540008	0.923370595962293	0.876088243943208	0.97320476947643	24.2229821258524	0.761843562655365	-0.00372446	0.00798388696693096	0.644345577869027
ATP7B	20	0.101950299912917	0.0411084697094611	0.0131370775433023	1.1073284360406	1.02160783932486	1.20024163682462	15.3962498762457	0.697101987239572	0.00492647267200147	0.0104960990317063	0.644446129479891
VRK3	27	-0.0806629	0.0275022597501267	0.0033575151688204	0.922504600048918	0.874094010432478	0.973596348853089	22.3733968632699	0.668103714836871	-0.00391079	0.00837634288408144	0.644625698214594
EXTL2	12	0.125185213688642	0.0370122817091672	0.000718916861812714	1.13335834710862	1.05405132200562	1.21863244810194	3.67825328313936	0.97840212008445	0.0044697178992041	0.00940063667151722	0.644667691225938
AIM2	11	0.230497641741685	0.0608187897836121	0.000150702853185386	1.25922649770081	1.11772214337237	1.41864539582946	4.78453416772219	0.905098680934474	0.00657770082820569	0.013807827851897	0.645159786257965
C8orf59	15	-0.13206	0.041751317677703	0.00156149583586341	0.876288738916808	0.8074354102685	0.951013473259815	6.74993653548636	0.943922019753961	-0.00673497	0.0142934057752562	0.645311450058974
PAFAH1B2	20	0.125291935931331	0.0292923597258785	1.89181742829407e-05	1.1334793081077	1.07023570672014	1.20046017325066	16.9349097670511	0.594277649248662	0.00465201098534912	0.00995587288153013	0.645918477869827
SLC27A5	3	0.415973784078359	0.181202550899198	0.0216971178983674	1.51584612904632	1.06270419227413	2.16220986390161	0.38563106540776	0.824634078128252	0.0474067412274489	0.0765255019798657	0.646913577192301
SIGLEC10	11	0.0944339179783235	0.0446175510532728	0.0343006463689181	1.09903653417721	1.00700795953818	1.19947542818846	9.03218018139426	0.529052308839118	-0.00470286	0.00992805647078935	0.646998231142449
UVRAG	12	-0.149687	0.0570483457136911	0.00869386904853712	0.860977371773811	0.769894478965501	0.962835888500708	4.47988871232618	0.953724404996118	0.0121802315354487	0.0258574775950065	0.647710891068356
RP11-259G18.3	16	-0.109882	0.0277281081662206	7.40693657980199e-05	0.89594027555158	0.848548007216382	0.945979450224256	11.0372314302703	0.749950656302129	0.00392479871278067	0.00844790097286104	0.649368864078012
AKR1C3	17	-0.0933371	0.0331448746039325	0.00486203681990453	0.910886363910627	0.853592742313303	0.972025565388166	11.1410080503622	0.800699073942319	0.00647672076683964	0.0139918160407212	0.650085044341905
USP12	5	0.108746157484564	0.0547169005056292	0.0468744666173504	1.11487931065059	1.00150215960668	1.24109155970756	3.27836626433296	0.51236722099496	-0.00979219	0.0196711261202663	0.652829985120703
SLC35C1	19	-0.0801552	0.0369073634273953	0.02987113170283	0.922973065820304	0.858564338654366	0.992213677969537	15.7959575337868	0.606785024345059	0.0045418585232989	0.00992474111355775	0.653013013681932
CARS2	12	-0.0650904	0.0317881375036475	0.0405959419311373	0.936982709892754	0.880385676260539	0.997218176432659	7.84364144221786	0.72723800492449	-0.00654325	0.0141849378673519	0.654466865243347
SMN2	13	-0.0457904	0.0217113545035026	0.0349400558681724	0.955242174216208	0.915445323357419	0.996769100370447	5.17403232198915	0.951911952471799	0.00685511085197399	0.0149496638939521	0.655487053988877
RP4-564F22.5	29	-0.0356014	0.0119339534752556	0.00285252690043011	0.965024919054371	0.942714401404419	0.987863443062418	26.2640981654244	0.558530338082077	-0.0039434	0.00875706002328009	0.656081698812802
CCDC94	11	0.0897698050997341	0.0424519236497102	0.0344621099438696	1.09392243935285	1.00658562523677	1.18883706792278	5.18117088128307	0.878751532560651	0.00666410708401938	0.0145206479112007	0.657159599614663
MGAT1	17	0.113923558571846	0.0421426098225882	0.00686574885192352	1.12066645626548	1.03181980403423	1.21716340516852	4.96210407719346	0.995938470746511	0.00500060377415968	0.011049178522272	0.657330154452852
CYP4F3	29	-0.066721	0.029651144020335	0.0244362429973609	0.935456149131871	0.882640539845606	0.991432148699742	24.8668931402438	0.63507027831863	0.00352004131447424	0.0078684801385009	0.658183799483098
RNF24	17	-0.0938143	0.0444745959547285	0.0349109520131026	0.910451856035574	0.834448321177184	0.99337797335278	15.2269724903086	0.508081735600766	0.00553866925554664	0.0122931619955487	0.658758727356725
USP13	6	-0.159134	0.0740089250695763	0.0315398041036929	0.852882397130297	0.737719871870964	0.986022487763423	2.68296330412463	0.748722865926343	0.00855487883509979	0.0180327213707173	0.659947078161318
RP11-701H24.2	4	-0.156629	0.0576999074950694	0.00663668187745734	0.855021200958918	0.763592634755075	0.957396942839452	1.25239251387813	0.740467760881923	0.022877179404968	0.0447455988483971	0.660012043582599
ELMO3	6	-0.186493	0.0489457794606735	0.000138857097449399	0.829864391553141	0.753951902381434	0.913420214462773	3.2368896462925	0.663516825282081	-0.0145646	0.0307673096931024	0.66062130839656
NOS1AP	6	-0.331014	0.113554113572154	0.0035565240056141	0.718195227540922	0.574888077566462	0.89722574704626	2.05903075367738	0.840918203965823	-0.013419	0.0283868899245729	0.661053216444768
TMEM185B	11	0.195993778181432	0.0605437526614597	0.00120698008019694	1.21651933634817	1.08039641310891	1.3697928628349	6.31573118253534	0.788076096446256	-0.0130708	0.0288516536212215	0.661247311367735
MLYCD	7	0.180103346939833	0.0888926836710277	0.0427569809766587	1.19734109826632	1.00589097086733	1.42522971884463	2.54505115922142	0.863392043356534	-0.0104438	0.0225307291603574	0.662459254340535
AATF	6	-0.263585	0.0869033892889591	0.00242068121104272	0.768292092746624	0.647966726429765	0.910961498022181	0.824611401460204	0.975437062462805	-0.015427	0.0327998205558236	0.662613030879018
ZNF607	6	0.209285341222687	0.0958899908677572	0.0290684720620124	1.2327967160704	1.02157030597838	1.48769764964775	3.33934114412053	0.64782416676353	-0.0108515	0.0231189062814443	0.663243499930433
HIGD2A	30	0.0519453253845111	0.0171778186025756	0.00249475547099324	1.05331815117408	1.01844484385068	1.08938558066425	27.1524448571894	0.563480505226655	0.0029442020425487	0.00669641024236139	0.66355201268942
CST7	34	0.0528912455316887	0.0268377255294046	0.0487490759497811	1.05431497741935	1.00028934534635	1.11125853412534	31.6578520512245	0.533886957975815	-0.0029295	0.00667478997312286	0.663690260248591
PYHIN1	22	0.0876662221032338	0.0350590404585942	0.0124007233477467	1.0916237013507	1.01913120323245	1.16927271147325	13.5682064882632	0.887422753303289	0.00678867599720003	0.0154254640407601	0.664587361292673
NOP14-AS1	12	-0.0908142	0.0413534316378964	0.0280883091953193	0.913187332772312	0.842091196110153	0.990285979223948	9.95040547523517	0.534853679624407	0.00526550251031226	0.0118582431309767	0.666469921564534
EPHA1	20	-0.0882511	0.040195412967404	0.0281239711226795	0.915530912619037	0.846170706479808	0.990576541520879	10.7584663405929	0.931695819134904	-0.00460399	0.0105383517764796	0.667394645725893
IGLC7	7	-0.0732179	0.0221673385416189	0.000956690210616097	0.929398293659455	0.889882469396771	0.97066884444037	1.2285835572673	0.975449349427225	0.00833809905966184	0.018298636553376	0.667734887356461
PCMT1	20	-0.106822	0.0438056567191478	0.0147463207391663	0.898685371526112	0.824744721519567	0.979255005727085	6.02235124788191	0.997874905868098	0.00474092037128021	0.0108856030351198	0.668361210290827
TRPC2	8	0.138212841812156	0.0490183843754657	0.00480816963729621	1.14821991347504	1.04303716527371	1.26400958047805	4.85735323311562	0.677366070370149	0.0073360466781835	0.0163301146203966	0.669033793928867
UBA7	29	-0.04774	0.0209509704024009	0.0226876788470876	0.953381634787679	0.915024991241537	0.993346138357546	17.6761319795865	0.934014683896171	-0.0111378	0.0257877713143192	0.669242429054609
EIF2AK1	17	0.118713810332409	0.0472318488625209	0.0119564475894003	1.12604760897885	1.02648401658021	1.23526835021878	9.59700139468703	0.886809846784172	-0.00645824	0.0148350071564055	0.669515985024504
EFNA1	3	0.667544180605695	0.169033735154551	7.84202700299072e-05	1.94944395495214	1.39967219069837	2.71515841977488	0.684019276784969	0.710341358127375	0.0233161883770584	0.0408553888475327	0.669850868703302
RP11-319J24.3	21	0.0739801362134546	0.0187599429889405	8.02956159489267e-05	1.07678541624812	1.03791163177522	1.11711517353507	10.7919494638024	0.951440405172747	-0.00526272	0.0121531164369682	0.66986558714862
SLAMF7	6	0.200773344551584	0.0707135934042317	0.00452201654254847	1.22234768865982	1.0641482367609	1.40406554308627	4.10845537852225	0.533909160702062	0.0089721144944686	0.0195693864785187	0.670413821069405
TGDS	3	-0.281652	0.110240777728205	0.0106223710089146	0.754536057714851	0.607912612946973	0.936523852716196	0.552105242937409	0.758773001960918	0.0254567299577557	0.0447811147790288	0.670922882831872
FLT4	6	0.191546373868988	0.0796994327770315	0.0162452166389209	1.21112099620414	1.03596720261227	1.41588851823478	0.582792940985894	0.988777513234467	-0.0125993	0.027615433138942	0.671889206350894
SPAG17	4	0.158809332253983	0.0649443312489865	0.0144725769940428	1.1721144409552	1.03202040897869	1.33122586602266	1.11402	0.773691757123524	0.0170147823874403	0.0346557742773951	0.672036646785736
LINC00243	23	0.0654682632146725	0.0244825443389771	0.00749347463957611	1.06766	1.01763618925368	1.12014041739103	64.0952504479333	5.42782292479746e-06	-0.00809367	0.0189449575274368	0.673567338193645
ARFGAP3	16	-0.150399	0.0495639095918447	0.00240982365900561	0.860364855103711	0.780715874503957	0.948139660113799	9.93806677383584	0.823617490165747	0.00518957737230212	0.0120757650007412	0.673917278106005
SFMBT2	15	-0.112625	0.0441968791385024	0.010826067452756	0.893485393100885	0.819344068259863	0.974335665088931	9.82282627011366	0.775018760302437	-0.00512916	0.0119523623442183	0.674852439046381
C6orf211	8	0.128407577409483	0.0605385429750419	0.0339143970897429	1.13701633044019	1.00979973920477	1.28025992233448	5.88479489032974	0.553263977999016	0.00702039706250628	0.0159756463770518	0.67572521259064
INPP5D	19	0.107476234098927	0.0451602128720214	0.0173179159184825	1.11346439794735	1.01914314147191	1.21651504587045	15.832931204401	0.604205914531831	0.00483605426603839	0.0113828385896223	0.676271150843121
ZNF223	3	0.249873833295305	0.105072775802992	0.0174019867769811	1.28386342565133	1.04491045497011	1.57746081291943	0.316885561776003	0.853471797292173	0.0165932530026515	0.0298504812488115	0.677013783382885
PICALM	12	-0.139521	0.061067553830036	0.0223302771362436	0.869774589226815	0.771658179827992	0.98036650921436	9.30194425892455	0.594043261959299	-0.00680717	0.0159856758446169	0.679251737220707
ADTRP	15	-0.0664945	0.0255677908003033	0.00930298919171165	0.935668043887346	0.889934522360147	0.983751800110162	9.64487584559535	0.787659058500579	0.00554257246406915	0.0131097646747358	0.679363872269375
SIGLEC18P	6	-0.131209	0.0367684748776167	0.000359019564957621	0.87703480096911	0.816053945662566	0.942572542169881	3.30712979875529	0.652750291767477	-0.00841573	0.0189511256826879	0.679953846916421
RAPGEF6	9	-0.272051	0.0692410459045246	8.52862975742968e-05	0.761815625938809	0.665136388906377	0.87254743178129	6.41772186032904	0.600547693388559	-0.00846207	0.019677303107311	0.680093522711064
SEC14L3	18	-0.113997	0.0423425659872999	0.00709725943193262	0.892260989718084	0.821200463710625	0.969470560422425	16.3165808839426	0.501513431333806	-0.00439257	0.0104849559727193	0.680829543133359
TADA2A	23	0.161260526685284	0.0396400246100501	4.73932053718629e-05	1.17499104546389	1.08715705057183	1.26992135698714	15.0964670083956	0.858064912402202	0.00577458919722638	0.0138956630181043	0.681941987438507
MCOLN3	7	-0.216082	0.080494897462068	0.00726548696460021	0.805668875126307	0.688078433877174	0.943355153117845	4.04659111166389	0.670371278382783	0.00839410075486106	0.0193314270685093	0.682227209247681
ZNF271	26	-0.104928	0.0370377078101116	0.00461113056852772	0.900389023832891	0.837342353477518	0.968182716271158	20.4224798775871	0.724327725465397	-0.00687035	0.0167871604238625	0.685976915967806
GPR155	15	0.141165601527353	0.0532418522374972	0.00801581572906783	1.15161534145421	1.03749750794785	1.27828537853159	6.23061146559389	0.960339779869647	-0.0055273	0.0134486545358633	0.687771912388896
GYLTL1B	4	0.321214636631053	0.119238965439477	0.00706270577058448	1.3788014904429	1.09144910166219	1.74180687597099	0.927503639815937	0.818785982774485	0.0113307212066057	0.0243801253937772	0.687796869700464
AF131215.9	114	-0.0201974	0.00785401369078174	0.0101229495630161	0.980005211839285	0.965034665044688	0.995207996168395	103.04906056012	0.738172522266561	-0.0040319	0.0100159876911539	0.688049145897635
RP11-15J10.1	3	0.121134834748409	0.0564312894557942	0.0318259464494725	1.12877710048334	1.01058513776018	1.26079208467238	0.35001090925774	0.839452441855195	-0.0163292	0.0306430572519975	0.688306202271825
PMS2P3	15	-0.0289312	0.0143317393034885	0.0435202345837473	0.97148327039459	0.944573817737868	0.999159331895096	4.59267103413413	0.990713382473811	-0.00465992	0.0113611005152687	0.68836436706043
DNAJC3	4	0.338262156173836	0.123442826124698	0.00613955666449449	1.40250813138074	1.10110499551707	1.78641370859043	0.623993290288712	0.890918355702547	-0.0112386	0.0243036855456026	0.689209592527514
CHCHD7	8	-0.360162	0.109830318954373	0.00104078871216916	0.69756302037877	0.562463046191515	0.865113131777675	4.04095580112116	0.775048199525143	-0.0086042	0.0204977409069831	0.689274141151857
RPS10	8	-0.0849424	0.0359828951646876	0.0182437813667485	0.918565187439258	0.85601371588274	0.985687481310055	4.23271888222269	0.752616502134587	-0.00788805	0.0188021221412266	0.689435738436524
DYNLT1	16	0.107702811817506	0.0521747820448555	0.038992170109862	1.11371671275373	1.00545506398143	1.23363535646769	13.1637902839924	0.58964842639006	-0.00496859	0.0121906397904039	0.689750140382569
TTC5	14	-0.0963378	0.0484178762633854	0.0466223516553891	0.908157216651865	0.825936977537506	0.998562302678124	8.49850915733253	0.809676952070566	-0.00712077	0.0174715093798287	0.69077044955756
PRSS53	9	-0.201691	0.0795311145767517	0.0112126650558806	0.817347508694305	0.699372403944358	0.955223492092403	6.10565296914672	0.635398366345798	-0.0092745	0.0224112294131078	0.691381669830296
MRPL55	13	-0.164411	0.0657849668770099	0.0124467011557737	0.848393171064633	0.745761346666085	0.965149207486857	6.38053155287343	0.895698354797823	-0.00559506	0.0137873894138571	0.692664174851237
ZCRB1	18	0.083718705176872	0.0427056994647631	0.0499532895866777	1.08732299245776	1.00001553434659	1.18225292440062	12.8159144281347	0.748419549372078	0.00421354996787752	0.0104781725766774	0.692911890086953
ZXDC	10	0.196232648697233	0.055823045344962	0.000439319785890836	1.21680996165906	1.09069976862825	1.35750141824534	7.35571812282394	0.60013646105832	0.00621289219936424	0.0152213866856253	0.69385600518427
STYK1	9	0.204960952728145	0.0863014966549266	0.0175517610036118	1.22747713439404	1.03645892057812	1.45369979026259	6.51879338669036	0.589323834216745	0.00903540069598195	0.0220920915193393	0.694771994821199
MAPK9	30	-0.0689191	0.0345285336625543	0.0459335619597749	0.93340221945229	0.8723234511498	0.99875763070463	21.9290935976556	0.823113517299091	0.00338519632348853	0.00854305632871664	0.694923384181539
PRDX1	18	0.10653127305702	0.0426473526529849	0.012491117954047	1.11241271444797	1.02320766438471	1.20939481821573	8.87213180063233	0.944188026695715	-0.00436618	0.0109773729717281	0.696075823446657
STARD10	33	0.0409324066606284	0.019266973664286	0.0336295651762103	1.04178168566252	1.00317416530639	1.08187503039451	29.8520925909156	0.575664625962242	0.00425111764383066	0.0108778677871346	0.698614834464875
HPS3	12	0.19102799934551	0.0578497558872924	0.000959501285952662	1.21049334462821	1.08073620241308	1.35582960403978	8.67279094681669	0.652066223364902	0.00460911729140494	0.0115688179690705	0.698702674032456
MARK4	20	-0.134105	0.0342606046038143	9.06832832446974e-05	0.874498424192116	0.817703423155013	0.935238219945082	16.0551999372368	0.653591857234286	-0.00378971	0.00964730806721784	0.699061628459134
C19orf71	6	-0.139503	0.0529883368739432	0.00847082333821248	0.869790774228937	0.783989441716564	0.964982371799957	2.12037781730195	0.832250258728425	0.0114995424971288	0.0280535567453927	0.702872460335196
ACVRL1	15	-0.0968705	0.0377924636960412	0.010370526510311	0.907673513889837	0.842868975018078	0.977460592613997	6.0453135547875	0.965336379402294	-0.00355335	0.00915941868742744	0.704334685158498
MEX3C	6	-0.175718	0.0883987361591968	0.0468351521411456	0.838854558618461	0.705407618286586	0.997546598978025	2.82275857248787	0.727288420853013	-0.0153755	0.0379248761593655	0.705916737171685
ENG	16	-0.111508	0.0361952608794594	0.0020649312034109	0.894484359194258	0.833225826730965	0.960246602031339	10.1167349822205	0.812333391569862	0.00438026814747515	0.0113887445560938	0.706302849830116
B3GNT5	14	0.223792058145564	0.0453559456826842	8.05094801172114e-07	1.25081089644672	1.14441593292113	1.36709727089902	11.6860411630727	0.553541186976266	0.00433346449191694	0.0113912385581387	0.710281343291405
EIF4E3	48	0.0384205598668448	0.018813826430819	0.0411371592778571	1.03916817342087	1.00154665490129	1.0782028848744	41.1211478245219	0.713652820981183	0.00252841675656513	0.00678210468158267	0.711004374715498
DEGS1	36	0.056059278305229	0.0249551488306066	0.024678316349426	1.05766037819311	1.00717278869334	1.11067881118082	29.8504190086097	0.714901611594712	0.00246618188146197	0.00662805780776935	0.712140827738591
WDR4	24	-0.0587514	0.0281317391951899	0.0367582003256605	0.942941119760883	0.892356425194316	0.99639329110259	12.3263015616954	0.965123125483298	-0.00332361	0.00890098832287316	0.712425998584289
CTA-445C9.14	3	0.194907309436101	0.0947116370767688	0.0395994990750821	1.21519834384962	1.00931562358326	1.46307753530285	0.546536715527515	0.76088856987337	0.00978847755427533	0.0201934668751199	0.712654600545307
NSFL1C	65	0.0360943976984792	0.0150993724463775	0.0168274281876659	1.03675370903587	1.00652079612115	1.06789472939044	59.3837604719617	0.640178572888457	0.00209978825916314	0.00569524353604776	0.713593755283848
RP11-18F14.2	4	-0.0847729	0.0410065850989717	0.0387058261942039	0.918720862709327	0.84777004797023	0.995609629755414	2.21090660445227	0.52980330648138	0.0112226394950146	0.0265643619704291	0.713767617719039
CTD-2003C8.1	10	-0.0462067	0.0227309197281792	0.0420759002970871	0.954844574123963	0.91323749703969	0.998347268579519	8.08451420160573	0.525652204275135	-0.00450625	0.0118576464511573	0.713814494989144
GPSM2	5	0.362635634468988	0.104442568632942	0.00051639303634045	1.43711212970824	1.17108210793324	1.76357512369432	2.02187030983465	0.731736143399033	0.00838543991776137	0.0209735979811189	0.716061495783867
RRAGD	55	-0.0383626	0.0194012420015796	0.0480045574672575	0.962363904611636	0.926455694263355	0.999663870203475	52.4070481913455	0.536035526177317	-0.002268	0.00625650116103479	0.718418203222626
VPREB1	8	-0.302153	0.0883534141661954	0.000626611077784604	0.739224704189768	0.621682335825521	0.87899097624967	2.1897495776712	0.948595854682912	-0.00904906	0.0240507864262106	0.719677846734244
DHX32	52	0.0538973827706621	0.0156329544131909	0.000565429063110272	1.05537629680669	1.02352934007317	1.08821416666158	40.3433881386037	0.858109846969665	-0.00283712	0.00786226203763235	0.719729840220877
LL22NC03-80A10.6	23	0.026685285799066	0.0110563607549268	0.0157971512763826	1.02704452639888	1.0050274139683	1.04954396720482	18.1752629693778	0.695547863957939	0.0040354819658847	0.0111476118637887	0.720966183502307
NUDT6	10	-0.123714	0.05883003141814	0.0354740924707077	0.883632563190997	0.787398491061263	0.991628147114065	5.65436608522312	0.773950082875271	0.00699976546525284	0.0189391578886683	0.721278198111449
GLT25D1	22	-0.0727856	0.0266130678455703	0.00623887130752905	0.929800198902887	0.882543527201637	0.97958727613253	11.9610114873582	0.940664389161058	-0.00385927	0.010703271537696	0.722201863775953
TMEM171	30	0.0927744463496921	0.03029465255033	0.00219567346748897	1.0972142266819	1.03396086514842	1.16433716189089	16.201446021256	0.973180978960104	-0.00291938	0.00814376804822515	0.722673035155004
CRK	5	0.240388085378859	0.0956907695442147	0.0120003335437441	1.2717425992735	1.05425481100459	1.53409709106831	1.96638936478774	0.741940919734007	-0.00822199	0.0211671878510941	0.72362242091174
SLC5A3	10	-0.184858	0.0676927719364621	0.00631733280805017	0.831222258795823	0.727940552013674	0.949157787138435	8.16745103422789	0.517363376458837	-0.00732941	0.020106441777535	0.724909405004782
PHRF1	4	0.320265961314501	0.0999320092129822	0.00135138232243212	1.37749407575657	1.13246788828414	1.67553530512855	0.449432840038801	0.929851747090844	0.015212964346534	0.0377894267041594	0.726215251687028
SPIRE2	35	-0.0534297	0.0257792729752052	0.0382110046034718	0.947972571116079	0.901263973794931	0.997101872167924	27.3281445578095	0.784264684838645	-0.00312128	0.00887926392103432	0.727429610127529
C20orf24	6	0.246958075777004	0.0919899680553845	0.00726123877043329	1.2801254433887	1.06892956200412	1.5330487705277	0.453034808192924	0.993742211099101	0.00615411468096169	0.0165174817957938	0.728361029667644
TUB	7	-0.226273	0.114429823749287	0.0479973696602361	0.797500684897054	0.637274340648476	0.998011848027779	1.55732225605636	0.955596315051575	-0.0107052	0.0291384931727692	0.728366625690855
L3HYPDH	22	0.097133961736087	0.0326277543288317	0.00291050923290036	1.10200799063688	1.03374027855301	1.17478	15.5189581240152	0.796040886754195	0.00320883681140035	0.00913285538826546	0.728999477226549
RGP1	16	-0.110451	0.0440556880903139	0.0121732078602531	0.895429961312668	0.821354542057543	0.976186012934026	3.59191042602436	0.998797235007749	-0.00416275	0.0118788259938644	0.73122927162825
C15orf40	19	0.114899313875885	0.0425817354968412	0.00696896016435551	1.12176048617018	1.03193854132057	1.21940070842053	16.8924338738231	0.530511957562259	0.00362903656197465	0.0104868785189703	0.733547182897728
KATNBL1	7	-0.139894	0.0689205451762826	0.042378361867923	0.869450467459838	0.759588695712617	0.995201902862619	4.43540594113943	0.617970730613691	-0.00630354	0.0175148884307607	0.733626831114052
AGAP1	24	0.108234280421315	0.0398436305318471	0.00659809071151132	1.11430877553755	1.03059959566159	1.20481713020943	20.0526261074702	0.638735056784398	-0.00399123	0.0115837174823193	0.733700702378014
RHOU	34	-0.0961851	0.0299881926949263	0.00133926169738305	0.908295911488041	0.85644779258238	0.963282841022136	27.4895399005202	0.737884801287137	0.00338351571611392	0.00991373542168421	0.735111927075305
FCGR2C	28	0.0579263687654189	0.0172442758692536	0.000781783604612293	1.05963697045943	1.0244210134443	1.09606352703492	18.3513570188694	0.892414200423954	0.00399049275652241	0.0117226249599836	0.736283302362801
PDK1	25	-0.0867192	0.0363429550623825	0.0170265401536024	0.916934566613007	0.853891316688573	0.984632333199406	17.6913469480405	0.8177193871386	-0.00304199	0.00901653438301201	0.738890596495789
LMAN1	15	0.0774200281547075	0.028592666354739	0.00677536231400331	1.08049581975878	1.02160855732851	1.14277744459102	6.77263276794418	0.94312146232073	-0.00439905	0.0129318675865761	0.739161363209328
LRFN2	17	-0.113203	0.0473627305932921	0.0168422253968778	0.892969124315767	0.813805222589665	0.979833791731917	8.18160210095495	0.943275098766534	0.00602641168267391	0.0179371188590687	0.741543786202596
GBA2	48	0.0783945582269279	0.0231079000095586	0.00069246911323145	1.08154930867298	1.03365707713533	1.13166052162371	36.8773452294139	0.855424361979717	-0.00268124	0.00808180921646436	0.741575824936559
SLBP	12	0.105702742189843	0.0519448663685803	0.0418606771338442	1.11149142788689	1.00389838311201	1.23061578248222	7.78363343977779	0.732544561990053	-0.00512721	0.0151548728010326	0.74211703653593
AL359314.1	8	-0.069418	0.025838571693325	0.00721827949484963	0.932936657556704	0.886865828836719	0.98140076966853	5.22017380933034	0.633114111961354	-0.00940935	0.0273764730983933	0.742794460839986
YDJC	3	-0.331929	0.142229330429769	0.0196084906382766	0.717538564781264	0.542971703615671	0.948229140708203	0.591265537964086	0.744060619993728	-0.0123486	0.0289538019149102	0.743357233765797
C20orf27	34	0.0523128340630926	0.0220657156228436	0.0177508614050936	1.05370532587662	1.00910523416883	1.10027663734722	25.0299065133037	0.838790282389031	-0.00242915	0.00736340981967954	0.743629369323398
JMJD4	25	0.0989185781779851	0.03892977126556	0.0110551923791922	1.10397640812876	1.02287391230812	1.19150942754492	18.0891321260277	0.798663294259312	0.00301256415355745	0.00915298233567746	0.745032234516889
RP11-398A8.3	7	-0.0917438	0.0441098661109381	0.0375353212488459	0.9123388473839	0.83677576107111	0.994725482225158	1.11745068702725	0.980765699072838	-0.00569882	0.0165876796334984	0.745154372450799
CAV2	31	0.0540896669426956	0.0274656153082364	0.0489118376125726	1.05557924847568	1.00025709398155	1.11396115710331	21.5215323409723	0.870874827024645	-0.00264026	0.00807215820031545	0.745954682596265
HES6	24	0.0753733475249186	0.0334607396884302	0.0242849746686044	1.07828665139612	1.00983837948391	1.15137444387217	19.8001238393565	0.653937190326424	0.00358316015450238	0.01094128145508	0.746393250780697
IL10	5	0.14401943612475	0.0691289777388322	0.0372198852077783	1.15490655521466	1.00856309508957	1.32248458997929	0.227162461537285	0.994017889635109	0.00729819871795922	0.0205851331433295	0.746393615354206
GLTSCR1L	12	0.125045363534312	0.0465869889672112	0.00727196234221361	1.1331998578515	1.03431033866309	1.24154411865832	8.31986858097316	0.684396206457607	-0.00524054	0.0159145018555305	0.748727091590677
INADL	27	0.083135631681302	0.0366697894520286	0.0233815327934618	1.08668918803497	1.01132650897722	1.16766779166738	18.2344011632332	0.867079507874992	0.00232947358398632	0.0072010099982364	0.749012753407169
BRD2	7	0.129614169356109	0.0587479749351027	0.0273647734045959	1.13838907319131	1.01457330859201	1.27731497663763	5.27287401722045	0.509321199385186	-0.00469931	0.0139435762833184	0.749785728756632
HADH	12	0.215510523955982	0.060052953435975	0.000332363045082858	1.24049503776959	1.10274964184732	1.39544632828277	9.63502809602496	0.563484265002423	-0.00548712	0.0168206649003027	0.750987608976452
OXSR1	5	-0.312787	0.107987616506345	0.00377335642606671	0.7314053357159	0.591884830299684	0.903813947795941	2.67499849935993	0.613596588661779	-0.00680864	0.0197435681684301	0.75296541391327
ASL	14	0.140328392047877	0.0497350810027293	0.00477970576888873	1.15065160165598	1.04377884557754	1.2684670838111	9.64024686191962	0.723054648421247	0.00505531376343768	0.0157097473849755	0.753144607467673
HTR6	19	-0.111886	0.0433032612062986	0.00977277665815184	0.89414659473097	0.821387797744511	0.973350389504654	17.1774813204173	0.510936049946049	-0.00351065	0.0110560024219654	0.754705909654479
RP11-390P2.4	23	-0.0690866	0.0300851178496702	0.0216547397824558	0.933245895337454	0.879806404650249	0.989931303705882	11.5946776096886	0.965194169946567	-0.0034374	0.0108810762778301	0.755191675594176
CLN6	47	0.0426173661175882	0.0194170342457138	0.0281747715128681	1.04353852525195	1.00457039152116	1.08401826579425	37.2633443029436	0.817309738009545	-0.00296332	0.00952824727517662	0.757234022880132
SIRT5	13	-0.164104	0.0399468743487834	3.99022961436507e-05	0.848654144477559	0.784742674991085	0.91777072904455	10.7387094347981	0.551434135911085	-0.00400544	0.0126426319397724	0.757311617656288
B4GALT3	4	0.26169912775129	0.0911454980041155	0.00408885862537471	1.29913560976965	1.08660043086734	1.55324191361157	0.995200758321811	0.802413230652909	0.00962687222986168	0.0272331041281997	0.757499559760283
SMARCD3	5	0.294472337277838	0.114154534037914	0.00989165681155005	1.34241782792472	1.07329080836061	1.67902828449887	1.63979831196804	0.801622031013102	0.00791486752755983	0.0234616809173765	0.758075192115973
RP11-432J22.2	4	0.105537386271879	0.0470205916528157	0.0248007022911103	1.1113076513962	1.01346689934924	1.21859401312935	0.241833813540774	0.970569022595201	-0.00858317	0.024441340382939	0.759001441686823
TRPC4AP	39	0.0445377236572992	0.0179634774773782	0.0131622576605839	1.04554441772583	1.00937296144081	1.0830120987957	35.4309274584325	0.588856707600388	-0.00302623	0.00988512920412858	0.761214346205729
SNRNP48	21	-0.0984052	0.0311886186260924	0.00160408363772233	0.906281621275975	0.852540235827459	0.963410690247866	18.0038757222979	0.587152920213764	0.00259189325678725	0.00840917388944348	0.761266980859926
C1orf131	10	0.196955194447532	0.0693948416631474	0.00453712958550696	1.21768948023372	1.06283652894072	1.39510416691235	6.10317095487532	0.729549742642103	0.00695123549391185	0.0225169813972475	0.765427708649216
PSMB8	4	-0.0980939	0.0445100742561946	0.0275343242331988	0.906563784118049	0.830827045672027	0.989204551002146	0.293117745224473	0.961317607187596	-0.00629829	0.0185122912698883	0.766099879008621
TIGD6	4	-0.198897	0.100994196363793	0.0489086970951136	0.819634613525369	0.672438073228476	0.999052442797393	0.67558663470841	0.878930635781569	-0.0126061	0.0371985517102862	0.766968367000713
CTU2	10	0.187383564721985	0.0478546349267358	9.01487573423115e-05	1.20608980984276	1.09810775990925	1.32469023761999	3.23139010304098	0.95441011445095	-0.00606239	0.0199767822563134	0.7692728627402
MNF1	6	0.123640253130432	0.0511090789544552	0.015557053964888	1.13160870507601	1.02374396213948	1.25083840175003	1.06967042650963	0.956752929760821	0.00686159008734072	0.0224220099568404	0.774855257088012
OBSCN	13	0.220997256972531	0.0624607031434172	0.000402894171478905	1.24732000912633	1.10359637517706	1.40976106859474	6.25895963101908	0.902469216058117	0.00514068618883384	0.0175427450170807	0.774947474826248
TM7SF3	19	-0.0967368	0.0454699686030483	0.0333795245944211	0.907794878631386	0.830391527983896	0.992413233875569	13.5848312034605	0.755726760141547	-0.00283758	0.00992400553422312	0.778385954816505
ANKRD50	19	0.13846694303661	0.0401333441857977	0.000560229353247402	1.14851171463294	1.06163013330307	1.2425035021802	13.8638890662978	0.737920056699128	0.00254577915708644	0.00891069195795979	0.778560322975244
IFI16	12	-0.196102	0.0667234816832692	0.00329244378588164	0.821928299212335	0.721170177978039	0.936763817577956	6.06356112423878	0.869089750442796	-0.00444566	0.0154746480349065	0.779757851398667
UCP2	43	-0.0621053	0.0231889064084738	0.00740112936596965	0.939783886227465	0.898026595292084	0.983482847215161	39.0290852921868	0.602132757866505	-0.0021315	0.00758430950615595	0.780092447531984
MIIP	3	0.241409956623074	0.101308751302379	0.017176245655257	1.27304282068203	1.04377589250996	1.55266857082982	0.182688128902905	0.912703627996878	-0.0507955	0.14355188570388	0.78348670382724
ASAH1	59	-0.0469388	0.0188573254012366	0.0128046968913274	0.954145776078646	0.919523965294005	0.990071163308545	37.5120650542996	0.983164725425707	-0.00182305	0.0066391875776447	0.784624579209398
RP11-393B14.1	5	-0.0618911	0.0302121561707209	0.0405060441954775	0.939985206584843	0.885939187724707	0.997328260044083	2.07149946218949	0.722610043087923	-0.00680944	0.0227991148318603	0.784684253753779
RP11-259P6.1	5	-0.241771	0.0775872170088578	0.00183245212380607	0.785235671697608	0.674460388090959	0.914205001500012	2.55000288433902	0.635704938895582	-0.00934581	0.0313236605894211	0.784898237952804
SLC2A11	6	-0.139489	0.0575604721823847	0.0153785582764762	0.869802981756572	0.777006101344204	0.973682479151444	3.85560476159373	0.570387149857061	0.00712619344421843	0.0244299301951324	0.785019000555515
VAC14	5	0.316535824771066	0.143379082160226	0.0272662509794224	1.37236540603206	1.03615093536998	1.81767611588464	2.82614244589857	0.587328541159715	0.0122843225200088	0.0414328981908395	0.786199015492601
TUBB4A	10	0.0571783408193502	0.0271475359550252	0.0351863416112096	1.05884462877665	1.0039770579364	1.11671072463907	4.2916442730791	0.891190404165594	-0.00337283	0.0120596679829424	0.786818999243706
SAP18	4	-0.344323	0.111480886642111	0.00201080119472684	0.708699647325633	0.569597100893842	0.881772729059384	1.54202293892843	0.672605965448435	0.0107377062525022	0.0348976422749981	0.787402962572236
LIN54	5	-0.261778	0.0895701955159456	0.00347115031212894	0.769681547589156	0.645754416658032	0.917391611140861	1.24068749705964	0.871355327913098	0.00779258830757143	0.0265576524833505	0.788327314752289
IK	26	0.0872727696062692	0.0390658163210866	0.0254835178069121	1.09119428376291	1.01076125989675	1.17802790051379	18.072164507668	0.839311973567465	0.00274964521649721	0.0101333271803193	0.788444705785587
C4orf32	28	-0.163929	0.0351290754559286	3.06429263988319e-06	0.848802692334133	0.792326671928952	0.909304250429519	16.653038657858	0.939332986670674	-0.00247868	0.00924310672833066	0.790688159969246
TRIM22	14	0.150607419486343	0.0592027601071126	0.0109614416407547	1.16254017786489	1.03517449807092	1.30557666139254	7.32138345563565	0.884838618882223	-0.00390536	0.0144918772664332	0.792133541091232
PTPRO	6	-0.240853	0.0942870384138191	0.0106349346312961	0.785956770513386	0.653340998756878	0.945491016622548	1.89211094300171	0.863863092766156	-0.00556466	0.0197552833825082	0.792161028664912
ALDH3A2	10	0.127030495014564	0.0646880708516536	0.0495603540054403	1.13545164286792	1.00024190539972	1.28893863207646	1.69435880631256	0.99543180219727	-0.00496579	0.0182256679169558	0.792167647434067
MIR4697	4	-0.243732	0.0635009423067212	0.000123919549318101	0.78369777061672	0.691983147808987	0.887568140372045	0.675686182956613	0.878907350171109	-0.0193913	0.0653395484382841	0.794620339598715
ZDHHC6	9	0.164587967139275	0.0733690344596617	0.0248781673918253	1.17890727009044	1.02100216494684	1.3612335009539	1.15215051692894	0.997092347601424	-0.00626801	0.0231911255702717	0.794742864633691
FAM198B	46	0.0478591793500114	0.0195227102895495	0.0142277270261077	1.04902292083312	1.00964084356585	1.08994113644083	41.7056173542514	0.61230469255258	0.00172662748617401	0.0066151236367803	0.795300978508799
RP3-467K16.4	9	0.0465101488836515	0.0230960667106112	0.0440337658282778	1.0476087110735	1.00124262955596	1.09612193799999	6.85423511975987	0.552438325105654	-0.00409342	0.0152569739141905	0.796204505746247
ZNF804A	3	-0.446661	0.182316510279397	0.0142887506446136	0.639760704264148	0.44753459710857	0.914552218677444	0.117913249843487	0.942747660023801	-0.0171718	0.0524553950709151	0.798596270445964
RBMXL1	17	0.10051542345718	0.0490631670225919	0.0404920312131598	1.10574069591684	1.00436109812327	1.21735348859219	14.9448535234724	0.528681210781887	-0.00324045	0.0125343715271562	0.799515579050707
ARHGEF18	15	0.110025139377218	0.0435533810441857	0.0115299386652545	1.11630613334711	1.02496709796683	1.21578476598933	7.2357468583443	0.925241300176115	0.00266423850641319	0.0103039856383394	0.800020370671269
RP11-6N17.4	27	0.0302853419030883	0.0135201636814407	0.0250900813443318	1.03074860776508	1.00379299636003	1.05842807856031	18.3483221239819	0.86273532850079	-0.00215302	0.00847479835679493	0.801534899980735
NT5M	37	-0.0590019	0.0219419900626865	0.00716679111627552	0.942705016859095	0.90302218359282	0.984131691289686	34.6372242421557	0.533375683670607	0.00190176758690141	0.0075335463772387	0.802177731921792
XRN2	29	0.0823246721685957	0.0259526724347452	0.00151336869599289	1.08580828433748	1.03195744856278	1.14246922872438	26.665856359638	0.536493791551552	0.00232267916149296	0.00928049147082794	0.80426894685102
MYBL1	4	0.205778398660424	0.0937654100061975	0.0281916681389411	1.22848094080736	1.02224193937142	1.47632900177713	0.633244480745686	0.888781394099053	-0.0081881	0.0293148505434792	0.80623694996567
HSP90AA1	13	-0.101451	0.0501482983240602	0.0430720333686389	0.903525858094778	0.818942656423055	0.996845102453896	10.7174374085667	0.553276962351893	-0.00335922	0.0134724771110441	0.807692984206583
FNBP1P1	16	-0.0457137	0.0165666698244329	0.00579110622417647	0.955315386172577	0.924793861649477	0.986844230810835	12.5260450461099	0.638854076604451	-0.00350175	0.0142146588814517	0.808988513681653
RRP36	7	-0.205315	0.0838575829194601	0.014350016669744	0.814390547067626	0.690958093643637	0.959872920303574	2.94920042215371	0.815195196183016	-0.0042375	0.0167071466583178	0.80987736686205
RNF126	6	-0.180128	0.0623707211843122	0.00387664002178371	0.83516292119395	0.739060812263349	0.943761451511886	2.09968996543593	0.83518620465604	0.00544306800884008	0.0213929120888186	0.811705682149417
UBR7	24	-0.11472	0.0351116267797247	0.00108581060621533	0.891615771393368	0.832319600048043	0.95513632473812	17.4982692583563	0.784107063651641	-0.00220773	0.00917725246413834	0.812119135531879
FOS	3	-0.692171	0.194599137592561	0.00037524415287413	0.500488122179498	0.341780786663761	0.732891871681443	0.478295798470048	0.787298432925543	-0.0315512	0.103936351361773	0.81237391000725
INPP1	20	-0.0808854	0.0363454411950039	0.0260501648681506	0.922299345258413	0.85888305821527	0.990398022324123	15.3021528368619	0.703209510288825	0.00273290841767897	0.0113597019502426	0.812600040208666
TEK	53	0.0676110583383473	0.0181663224132267	0.000197823218659028	1.06994907976671	1.03252273647376	1.10873203354658	34.1159811783328	0.973850050709462	0.00144209314455781	0.00609914882562932	0.814037011323144
TAS2R20	18	-0.110059	0.0369883642474616	0.00292508776290669	0.895781302664786	0.833137843951216	0.963134909822685	12.456867712856	0.771718064441148	0.00385788533353341	0.0162307511085273	0.815138588106967
SECISBP2L	5	-0.911646	0.395088477950384	0.0210298552495799	0.401862158891289	0.18525545764363	0.871732454216958	35.1513888108488	4.32432136960749e-07	-0.0204217	0.0805808562832446	0.816310627087361
ZNF181	22	0.0809883403587106	0.0311548635343665	0.0093348568013443	1.08435825326479	1.02012463175951	1.15263643756488	15.544407211129	0.794678080474677	0.00214923359123581	0.00916616287602692	0.817000165332251
SERINC2	36	-0.0563772	0.0253844950872375	0.0263556732450314	0.945182547867561	0.89930700367993	0.993398300177556	30.076692026123	0.704639686877474	-0.00275152	0.0118237267378282	0.817380188112295
GPR137B	36	-0.0633223	0.0257954950788479	0.0140969808010695	0.938640870194256	0.892363691911398	0.987317941311432	22.2575701154462	0.9533670642377	-0.00182089	0.00794544940067181	0.82010677755305
VAPA	25	-0.0903356	0.0276168016075807	0.00107153886674323	0.913624539587028	0.865485626840857	0.964440972153884	19.812581377551	0.707382811180491	0.00214508525564669	0.00933326612107532	0.82025387694399
IDH2	11	0.162370392682508	0.0812326412914224	0.0456265477493101	1.17629585201856	1.00315939615607	1.37931413171035	7.86341291549463	0.642176612244036	-0.00423801	0.0181870384608791	0.820956233176081
AF131215.2	104	-0.0202845	0.00865162103651269	0.0190479717649959	0.979919835564682	0.963443254207908	0.9966781955649	73.1486790503338	0.98857227066521	-0.00246071	0.0108776005899766	0.821484458490828
CARKD	19	-0.0603755	0.0261702480982817	0.0210531563117306	0.941410926492312	0.894340029689112	0.990959258333981	8.02134734554906	0.978317109507555	0.00208133705852723	0.00919273068260943	0.823581592261355
SSTR3	5	0.186129427823235	0.0830885678947537	0.0250823014756139	1.20457815621746	1.02354883094794	1.41762512013464	2.89200939723369	0.576056956469837	0.00562615316623687	0.0232303850474136	0.82424583180324
GTF3C3	8	0.127100312448544	0.0534817340199087	0.01747690080534	1.13553091995547	1.02252607902605	1.26102453191519	2.9202570392784	0.892279772819793	0.00294557503651186	0.0127242692059974	0.824624762667061
SLC46A2	32	0.0609366755228734	0.0245291773370597	0.0129823638020713	1.06283160880028	1.01294252672093	1.1151778100597	14.6777050842795	0.994279729825292	0.00261979911405289	0.0117283499600997	0.824759136229387
MTRF1L	26	-0.0414113	0.017540098975573	0.0182281396604992	0.959434420012809	0.927010943734659	0.992991951742046	8.93086569895147	0.998684992242993	0.00191514650730274	0.00856973798899672	0.825054925762271
LINC00398	6	-0.0940909	0.0397991869750734	0.0180718645918265	0.910199979856856	0.841897208800787	0.984044126374407	2.68283656489961	0.748742231138174	-0.0115585	0.0491525565698368	0.825636380335179
C1orf115	39	-0.0498511	0.0228470765168538	0.0291135309257324	0.951371088975724	0.909708233604975	0.994942021522784	32.6877062124085	0.713225532540672	0.00140152148761531	0.00631826845565957	0.825673406567572
CCDC127	27	0.0633803832057794	0.0267811076520473	0.0179519364270634	1.06543203461453	1.01094891765385	1.12285141272739	20.8550177100479	0.749408497472794	0.00246816630497022	0.0112200636191564	0.827674734097165
RP11-327F22.2	8	0.0675736693841175	0.0291090616998076	0.020265462721232	1.06990907623739	1.01057543723784	1.13272635494081	4.21064416957868	0.755220855308735	-0.00514271	0.0228022423576849	0.82904858805474
SLC35B4	16	-0.1142	0.0446932976259001	0.0106129621901238	0.892079610941454	0.817259373568625	0.973749654020496	4.99606025248231	0.992159715230985	-0.00235819	0.0107416092252807	0.829399674996634
TMEM230	13	-0.0498289	0.0245879843536886	0.0427078863626865	0.951392178427401	0.906629532980936	0.998364871478181	5.30183146792119	0.947130380259075	0.00316313672939944	0.014362670781394	0.829723564552905
FAM154B	14	-0.0759221	0.0283635693684448	0.00743407578996302	0.92688841032459	0.876766391981371	0.979875749174815	11.4015683723377	0.577215679339986	-0.00274676	0.0124991957295941	0.829755882212814
RNF4	10	0.380620861034613	0.0759557130687574	5.41227899734264e-07	1.46319274684792	1.26080154233553	1.69807296591855	7.59099276988219	0.575830077468929	-0.00471367	0.0214291810089864	0.831407472911523
C1QL3	9	0.0696541976664629	0.0353313104156553	0.0486715024983446	1.07213736953987	1.0004049112062	1.14901329080636	6.57427527572378	0.583181284424391	-0.00501959	0.0227454276640529	0.831635748231846
MMP11	3	0.236600184338388	0.117093067411384	0.0433194792930601	1.26693447625458	1.00712302109886	1.59377050618021	0.656583927252468	0.720152730605741	0.00867904879044808	0.0324068468975417	0.833412876274129
RP11-73M18.7	7	0.0885529386565661	0.0326734244034396	0.00672338130742271	1.09259209143701	1.02481594111901	1.16485061402071	0.84794817191139	0.990725986051692	0.00365441292463343	0.0165878552204131	0.834345222692318
IGLV1-41	17	0.0374822081563678	0.0132350413527762	0.00462516071642788	1.03819352554064	1.01161	1.06547732283326	8.76379772571017	0.922820909337492	0.00218108361487839	0.0102493285685201	0.834345944561076
NEFH	19	0.113905898829695	0.0367951089128853	0.00196361860563009	1.12064666575957	1.04267287195469	1.20445154300765	15.172595544094	0.650083899931275	0.00203470549027552	0.00959458949954996	0.834575774665606
PTOV1	6	0.228294235861621	0.0746456200408769	0.00222541520333423	1.25645496515831	1.08544367513262	1.45440902705346	4.00472214005716	0.548736277788637	0.00589346817552899	0.0264880485126452	0.834827408633604
RASD1	10	-0.260185	0.0729988835824307	0.000364914592834916	0.770908644139827	0.668136213136375	0.889489487210601	4.75720408320542	0.854938991624258	0.00408024359258406	0.018992281216755	0.835269872259176
LRRC27	21	0.133443754313226	0.0377813916588761	0.000412434351508253	1.1427569891758	1.06119138667822	1.23059191085023	15.9487762606865	0.719796970262572	0.00246906418013453	0.0117203553448405	0.835391832136659
AP001469.9	20	0.0631574228189593	0.015815174481666	6.51133554226432e-05	1.06519451195601	1.03268239172666	1.09873021694897	12.5459850851125	0.860981340824727	-0.00264559	0.0125959920927837	0.836000295515214
PBX3	5	0.321304955887727	0.133070170079863	0.0157545380353305	1.37892602839262	1.06235423575904	1.78983330397333	0.374926776663415	0.984477768413848	-0.00755464	0.0335722254397587	0.83641552438901
XRRA1	68	-0.0506796	0.0158690472508508	0.00140503230006424	0.950583158506321	0.921471929328561	0.980614072415939	63.1521562589287	0.61067423951662	-0.00110018	0.00538600932987072	0.838774735984995
DFFA	28	-0.0923033	0.0357596649584247	0.00984535311422697	0.911828506458763	0.850107649478121	0.978030518489315	20.8994024243548	0.790977467814356	-0.00209715	0.0102216475639606	0.839039254327973
ADD1	9	-0.232404	0.0777344910545544	0.00279242171968592	0.792626149516236	0.68061177975682	0.923075726255295	3.37561858007612	0.908625621906516	-0.00378203	0.0179489795376018	0.839116053692836
NDUFA3	10	0.0825855335978261	0.02996062979796	0.0058429232405206	1.08609156678552	1.02414969165849	1.15177976525329	4.44223031150797	0.87997490973418	-0.00246675	0.0119125907842183	0.84112818280857
FBXO3	11	-0.163097	0.0509752128621556	0.00137651804069541	0.849509012427304	0.768735635134456	0.938769492673499	8.13310766242617	0.615836904714115	-0.00285642	0.0139338330553335	0.842134201351463
NDRG3	25	0.074043473173267	0.0373797954698163	0.0476089820360632	1.0768536187226	1.00077937760944	1.15871064302497	21.8985297041188	0.585323189715373	0.00194667730083116	0.00967314768669957	0.842275781882571
CD1B	18	0.175969346043086	0.0645411468519517	0.00640162363138568	1.19240150626604	1.05071270251513	1.35319707160867	10.4965569872516	0.881507971383002	-0.00281747	0.0139593313264026	0.842590387183186
RP11-325F22.2	19	0.0556368358258152	0.018761003346505	0.00302134773817124	1.05721367188107	1.01904434277635	1.09681267153411	6.24323316401483	0.99510723195837	0.00243282149708767	0.0123197820572887	0.845799459121091
RP11-43F13.1	23	0.0855910863399586	0.0152739683990642	2.09796027317996e-08	1.08936078271173	1.05723193271115	1.12246601544388	19.8513958556879	0.592334826624415	-0.00165195	0.00842958797201219	0.84651707277265
RP4-761J14.10	9	0.0557534666612848	0.0246591329292013	0.0237613486900074	1.05733698278568	1.00744917419802	1.10969518244559	1.95697387908434	0.982302606013048	0.00340096155618904	0.0172518728816313	0.849323147145241
LL22NC03-86G7.1	13	-0.0509954	0.0247543440951216	0.0393927836883269	0.950283004123052	0.905277317449964	0.997526139800851	8.94383966591491	0.707719650465658	-0.00305085	0.0156900171595262	0.84937166916255
A2M	9	-0.13208	0.0587018050851145	0.0244480013883477	0.876270948142022	0.781034877769247	0.983119699789612	4.20831367562091	0.837856460022926	0.00465693060998261	0.023759951155283	0.850179267062504
CISD2	9	0.171418700616499	0.0634788416387082	0.00692547214867642	1.18698763744628	1.04812218831339	1.34425133554089	4.74744583369706	0.784196863541404	0.00430128530619085	0.022245466857914	0.85217128468721
COL11A2	9	-0.1112	0.0380371581884873	0.00346159576009881	0.894759523425364	0.830478601744333	0.964015933798679	5.84648899946234	0.664422629987813	0.00202901309290919	0.0105411853813613	0.852828051823357
ADAMTS13	5	0.151793471156552	0.0750551943791684	0.043132506228955	1.16391982859133	1.00469628330736	1.34837700695826	1.31942801067214	0.858070767104454	0.00310135741660216	0.0155829204701936	0.854969940645784
USP46	6	-0.222199	0.108375127945284	0.0403370000153979	0.800755609482065	0.647514082891853	0.990263475434073	3.82009723422331	0.575597424290568	-0.00439355	0.0226563517049223	0.855687258767745
IGLC3	6	-0.100044	0.0387744199820775	0.00987540816914038	0.904797361119791	0.838582649848934	0.976240403777511	3.85701946263994	0.570179981123169	-0.00547509	0.028256599565178	0.855803137617431
USP49	3	0.158510352133642	0.0700554044994696	0.0236577214291113	1.1717640544205	1.02142811348555	1.34422675575924	0.106197129830729	0.948286540093259	0.00653840263051298	0.0285573529389371	0.856711240034892
TMEM63C	20	-0.0691005	0.0306618376607856	0.0242193298342755	0.933232887447626	0.878800209845382	0.99103711225452	14.194937083106	0.77221116022662	0.00170003756000857	0.00938550212858483	0.858286034289408
NCOA2	3	-0.408022	0.151407894181114	0.00704201240961267	0.664964444012954	0.494216706924524	0.894704095604331	0.365542082856321	0.832958846974066	0.00835631931821181	0.0370434829161971	0.858754621427685
RP11-344B5.4	5	0.0849562461284498	0.0405012467385844	0.0359386811934726	1.08866943215381	1.00558936505883	1.17861343177269	1.45939754695607	0.833808516501454	-0.00816155	0.0422339597156097	0.859109501712447
GNPAT	13	-0.181191	0.0545887450839318	0.00090276450563849	0.834276126951906	0.749623060857951	0.928488853058063	8.46146721694592	0.748109106733089	-0.00354591	0.019539397301291	0.859295625830564
RP11-485G7.6	9	-0.0864866	0.0280509476694062	0.00204789531096266	0.917147840333427	0.868084294624005	0.968984424942975	4.36759717870399	0.822528793135905	-0.0036205	0.0197294249353472	0.859602152429268
CD300C	55	-0.0302265	0.0149335672177434	0.0429637955126276	0.970225788771112	0.942239062844972	0.999043786567577	50.9452510569251	0.592959173455646	0.00119789987879598	0.00681057088246381	0.861052002959071
METTL4	17	-0.115398	0.044769540254466	0.00994869253324742	0.891011180260694	0.816158581768582	0.972728757724026	14.5594098620785	0.557113016930927	0.00240335728565897	0.0135337005615655	0.861426209793437
C10orf128	50	-0.0437113	0.017874768935034	0.0144683075641777	0.957230233328619	0.924274766331552	0.991360743553691	30.969011539164	0.979334419396786	0.00125306150936938	0.00717151944359506	0.862028703981057
UBE2Q2P1	4	0.184061217024417	0.0882382286908318	0.0369824503183431	1.20208940918063	1.01117628195515	1.42904750976777	1.21847107393849	0.748577679464561	-0.00798071	0.0405671594785595	0.862218853446337
TAGLN	79	0.0343115037390978	0.0142101290717251	0.0157533317924845	1.03490693390198	1.00648055929886	1.06413616432344	75.5952362349417	0.556066424321205	-0.000852232	0.00496062452630227	0.86404605512195
MARS	6	-0.143873	0.0699979003085337	0.0398413787018834	0.865997754020107	0.754976354672538	0.993345162833811	3.23090940618884	0.664434871962593	0.00527922605358834	0.0289725306660396	0.864275981523708
UBAC1	12	0.133473183221672	0.0496155809769427	0.00714206504458824	1.14279061976147	1.03689082547138	1.25950617802129	8.65351629719467	0.653839704253077	0.00267552172798137	0.0153788786202663	0.865357538428485
EPM2A	17	-0.0990944	0.0445077267240725	0.0259837551641186	0.905657185224205	0.830000005406284	0.988210761211665	4.57277480879875	0.997502083736384	-0.00228494	0.013262261052942	0.865513460014164
TAF1C	49	0.0888327585514983	0.0186326044442708	1.86435768479401e-06	1.09289786321976	1.05370534671642	1.13354814337082	30.5479177709897	0.976623267118947	-0.00125839	0.00742292576272577	0.866109848379025
LHFPL2	11	0.19478648171914	0.0561547159220292	0.000522892334355016	1.21505152307826	1.08841579343531	1.35642115140123	6.79478775183324	0.744665817716925	-0.00271444	0.0156762460436983	0.866360292720487
DGCR5	8	-0.144869	0.0626339741181027	0.0207254848118015	0.865135496872285	0.765189525715608	0.978136007871374	1.92890815747026	0.963670051888677	0.00388180290593856	0.0221735656942179	0.866787305142076
RP11-276A18.2	6	0.0841251543133731	0.0320877518177557	0.00874868469038345	1.08776502377468	1.02146018829857	1.15837382651049	3.43121467150107	0.633820317202497	0.0041663598043626	0.0233377462993466	0.866988264367424
A2MP1	26	-0.0328386	0.0136380816538858	0.0160461566333706	0.967694688357511	0.942170252039641	0.9939106099435	17.0658836632662	0.879390203945575	-0.00172689	0.0102327043230606	0.86739801293175
RP11-422J8.1	69	0.0341641427765642	0.0121448022711181	0.00490714218296054	1.03475444025615	1.01041418436861	1.05968103792891	62.341595069309	0.67066287522255	-0.00107217	0.00641194964787558	0.867705253598624
LONRF1	6	0.169683079557549	0.0841032974978253	0.0436375640612191	1.18492926350132	1.00485235117245	1.39727727945657	2.36451147873189	0.79674706734905	0.00370849121700826	0.0214184506370296	0.87094619304594
ANKRD13C	6	-0.168545	0.0675978845066195	0.0126544867532017	0.844893218449661	0.740050477744744	0.964589	3.50102679850531	0.623232265741233	-0.00285551	0.0165166788940987	0.871136475051607
MYCL1	4	0.451782650601781	0.123935017043711	0.000267060506306936	1.5711104315579	1.23228481228466	2.00309860475652	0.456709667827562	0.928293808771323	0.00409853022488915	0.0224408078686999	0.871919533687333
CORO6	6	-0.343217	0.0979036623001793	0.000455482789574926	0.709484519581794	0.585606170403292	0.859567929722379	2.65818210806372	0.752506489251283	0.00526270964905585	0.0307885273022577	0.872576247551639
FAM115D	13	-0.0525734	0.0225228523445916	0.0195838579583266	0.948784638016117	0.907811762017336	0.991606770257052	6.2531081855539	0.902789044355055	0.00340197090727533	0.0207522524178272	0.87275749665252
BCAT2	14	0.1076611106535	0.047344852068565	0.0229673618390919	1.1136702704388	1.01497623720511	1.22196109208868	8.92915517553047	0.778272829739058	-0.00224707	0.0138079555545783	0.873433681819054
GCDH	34	-0.0488789	0.023860676222927	0.0405098180982359	0.952296454219548	0.908785835956433	0.997890262852424	23.6849252670864	0.883453070344057	-0.00194133	0.0121045961661608	0.873590071960878
RPL28	45	-0.0547875	0.0209577007128768	0.00894377347385723	0.946686263705465	0.908587004067005	0.986383117826899	37.5207843875608	0.744018551602166	0.00108036775224521	0.00679274816548456	0.874376349060534
RPL13	30	0.0759390977107188	0.0228836691909165	0.000905073993432842	1.07889686486741	1.03157535647568	1.12838915520194	18.3288472560466	0.937293833010293	0.00124220267567846	0.00785668846930414	0.875506730192255
TDRD7	6	0.240084329010337	0.103914121975099	0.0208654114496184	1.27135635802444	1.0370837107359	1.55855016558137	1.78826043589446	0.877598185390718	-0.00497378	0.0298014606690985	0.875548160302327
HMGN3	7	-0.22017	0.0938964998012224	0.0190366828275872	0.802382681122308	0.667506089419621	0.964512499840722	3.29603753616716	0.770878036259034	0.00293674564804692	0.017958054198468	0.87650292259164
AC105020.1	5	-0.126573	0.0460356824668045	0.00596956172251863	0.881110051244016	0.80508881198581	0.964309664778841	1.37599165767134	0.848356862126718	-0.00724763	0.0430723106171203	0.877078071330329
COPRS	10	-0.13576	0.0597743645296033	0.0231343336682395	0.873052078799439	0.776531691145836	0.981569639703056	6.25671108437605	0.713975983010188	-0.00208329	0.0130843719290305	0.877441952529415
USP12-AS2	7	0.0800588037481789	0.0255563072356236	0.00173239627026052	1.08335077088787	1.03042201493561	1.1389982703899	3.33175445501687	0.766202575418149	-0.00310873	0.0194223326293104	0.879099349566531
STAM	10	-0.123233	0.060259139182818	0.0408502151988428	0.884057849737685	0.785573943288101	0.994888244907318	3.91082940755568	0.917182798178506	-0.00266194	0.016962725912116	0.879189098599459
HAR1B	10	-0.122084	0.0382443979987993	0.00141191080133278	0.885074055444365	0.821155340049486	0.95396820237877	5.99973993478356	0.739944320302155	-0.00211825	0.0136694440391727	0.880689403214584
ABHD14B	12	-0.111489	0.0534041803104608	0.0368303801105255	0.894501527866064	0.805605700608184	0.993206704906221	3.87198479020686	0.9735131146571	-0.00225462	0.0147812865447603	0.88180110398316
PLEKHA2	12	-0.133695	0.0564353315556495	0.0178363173354885	0.87485665779871	0.783245984755704	0.977182375130146	7.69090562439084	0.740695276121495	-0.00199833	0.0131735173172083	0.88244555741189
LYNX1	19	0.0864346170769944	0.0414105011967499	0.0368643453383317	1.09028007968879	1.00528394579092	1.18246258397269	10.4027534926522	0.917964214976385	0.00194365140876351	0.0131735337420016	0.884439881538352
NPLOC4	12	-0.116078	0.0580433075981378	0.0455164042074477	0.890405821807207	0.794658494315586	0.997689615324631	7.53995565743866	0.753824469451936	0.00209348489376648	0.014058992336981	0.884586981127953
CERS4	28	-0.0578254	0.0270349135324414	0.0324424016635361	0.943814692347334	0.895105345549619	0.995174677393671	23.1354437588224	0.677714854773595	0.00125908372458515	0.00868252266379651	0.88581846478101
RP4-724E16.2	9	0.0511014018162358	0.023107670014875	0.027004855445465	1.0524296061462	1.00582728151956	1.10119112519966	2.70672902983771	0.951393610345814	-0.00284779	0.0191860112091653	0.886188570794139
CKM	18	-0.110487	0.0382575867697264	0.00387720417457502	0.895397725918646	0.830711976414506	0.965120415189771	12.7529641059773	0.752560052189714	-0.00220431	0.0151905917584741	0.886436001236234
GINM1	30	0.0632651721834839	0.0259992813526114	0.0149601170665515	1.06530929217141	1.01238261829769	1.12100293651332	18.3655818567239	0.936479460504694	0.00114936803799961	0.00812426934033056	0.888508952189017
C22orf29	26	-0.102672	0.0260904482333094	8.31147593467026e-05	0.902422840266735	0.857435461341093	0.949770588402478	21.5897752748878	0.659307013726638	-0.00146208	0.0103212082859981	0.888532552097577
AC093642.3	9	-0.05353	0.024973676168178	0.0320764052580875	0.947877498854608	0.902597635737428	0.995428879116008	6.88835525671002	0.548724928765498	0.00229352807786497	0.0158462233189838	0.888998014141503
RP11-553L6.2	4	0.121884664454114	0.0553109400329351	0.0275506077130223	1.12962380848814	1.01356642197968	1.25897022733931	1.07980424119342	0.781951520490321	0.00557421065018057	0.0357569154934541	0.8904315170263
YPEL3	21	0.090776020374565	0.0434670186743367	0.036762807227313	1.09502371478798	1.00559626468458	1.19240392795628	11.5019055637869	0.932154435185208	0.00179478855933227	0.0128816944373196	0.890656749625668
ZNF721	24	0.0612166205608437	0.0296899632298784	0.0392208326487386	1.06312918488589	1.00302887041693	1.12683063976646	20.8667153563849	0.589226853811206	0.00192777595213082	0.0139115146436178	0.891047316238691
LMF2	4	-0.205788	0.0770746403824366	0.00758555011071703	0.814005758731458	0.699874578512693	0.946748739832904	1.09159030148958	0.779104596525621	-0.0079266	0.0514553906710119	0.891712096372781
CD5	16	-0.147348	0.0495690378625611	0.00295306739602554	0.862993596546422	0.783093386823468	0.951046146234433	13.5961743355574	0.556349939449939	-0.00208278	0.0150453830571939	0.891869525169474
CMKLR1	36	0.0517809355250291	0.0218250389010449	0.017665904543271	1.05314501058289	1.00904451595064	1.09917292625164	33.9836218253715	0.517027595933532	0.00115236614637029	0.00848496143773837	0.892770226084328
COPS3	59	0.0424190596557202	0.01936153010444	0.0284594658349575	1.04333160533664	1.00448046806726	1.08368542077161	54.5121792603594	0.605766220829854	0.000979875430894044	0.0072446712719255	0.892887054525503
LOXL2	14	-0.0706612	0.0285121603464967	0.0132016002020828	0.931777495061856	0.881134439195222	0.985331252171599	8.73011622030056	0.793007424682151	-0.00194841	0.0143660392892674	0.894365658831582
CBX1	9	0.108850542633994	0.0442752171290758	0.0139519467017748	1.11499569356825	1.02231648602915	1.21607683497759	1.9989838153684	0.981042980082896	-0.00331214	0.0241888476716338	0.894942660593586
PIM3	28	0.0589752199684056	0.0279831770438588	0.0350721750646608	1.06074895502186	1.00413672568855	1.12055292550764	13.0160660157079	0.989144393822503	-0.00122531	0.00927370314350066	0.895900696836532
TFF3	11	-0.131783	0.0570053760144111	0.0207903210664212	0.876530866248113	0.783868582624116	0.980146897728249	7.81156425745484	0.647237093269421	0.00164230316844147	0.0122440455039088	0.89625072976138
DVL3	4	-0.307751	0.11865854214962	0.00949803124493783	0.735098088325539	0.582560592331269	0.927575957888659	0.0762731311110489	0.994524038956536	-0.00342495	0.0232913263236748	0.896578624552148
ABTB2	13	-0.118448	0.0514164589254613	0.0212390716148856	0.888297580240552	0.803141200929728	0.982483018114097	9.84059836684375	0.629942563061246	-0.00170782	0.012928793864925	0.897294721250367
CD52	15	0.123705883008611	0.0430241900611003	0.00403690453390626	1.1316829748546	1.04016408057111	1.23125416412435	9.45525060996154	0.800829161427426	0.00210762795257892	0.0161262860114079	0.898017258402154
HOXB2	71	0.0270165693556779	0.0119112301276106	0.0233194890509526	1.02738482572705	1.0036773030545	1.05165233578754	58.7558682017038	0.828787821757562	0.000799979560216907	0.00622651189783107	0.898143215741666
KATNAL1	9	-0.210305	0.0676991391692577	0.00189340831584447	0.810337231136955	0.709641691639019	0.925321096411469	5.76446430200009	0.673596086623285	0.00310492801718524	0.0235412729758343	0.898779932339203
CTC-360J11.4	6	-0.0740731	0.0253434616202109	0.00346933479560772	0.928603818583338	0.883604003998097	0.975895364875931	4.31603	0.504868628671226	0.00173676159615849	0.012856725798852	0.899068951817171
FRMD3	20	0.108958268746235	0.0397500167963585	0.00612362230120573	1.11511581418943	1.03153525964116	1.20546851640139	16.2032065510659	0.643679697562459	-0.00118821	0.00939565295883674	0.900767018757366
FAM35A	4	0.105978688639482	0.0481623185944653	0.0277751092440414	1.11179818232217	1.01164785828991	1.22186310986154	1.14729371138228	0.765671174562341	0.00306374756342299	0.0217765813505696	0.901005794981292
SRRD	6	-0.198024	0.0662755584125904	0.00280918476941944	0.82035056401056	0.720418052149478	0.934145175658106	1.49832	0.913263151528081	0.00244534751861153	0.0185948850207379	0.901723902700499
SYTL1	3	0.217827079399061	0.0692622531063607	0.00166109016461178	1.24337204438752	1.08553511972181	1.42415847509438	0.0249298545352662	0.987612438153185	-0.00363137	0.0233777276660161	0.901894840186268
LOH12CR1	10	0.153036077422368	0.0636073382018377	0.0161304708022385	1.16536702162259	1.02877183188848	1.32009863896888	4.99447506010959	0.834789616761539	-0.00293097	0.0232764932545253	0.902902605432615
TIGD1L2	19	0.0339422435270874	0.0171063867286983	0.0472351707555112	1.03452485449586	1.00041381113505	1.06979897983955	14.3195777622288	0.70803335738275	0.00137416523772484	0.0111465201766208	0.90332961559798
DCAF16	7	0.225343701256769	0.0851375497986664	0.00812527822237899	1.25275321506056	1.06021752957634	1.48025341410051	3.63063922679955	0.726515340843829	-0.00258756	0.0203882951656087	0.903954235625227
STXBP2	9	-0.21704	0.0551805977633491	8.38003182103387e-05	0.804897912700713	0.722387343039359	0.896832781073056	3.26555918635183	0.916604108914183	-0.00181306	0.0145368614590051	0.904250295373651
CASD1	5	0.390655454509966	0.125436477492343	0.00184338905210907	1.47794920494516	1.15580833765162	1.88987549340245	2.24514472502359	0.690773267853347	-0.00431304	0.0333048114611381	0.905155387339958
AZI2	13	-0.11773	0.0487340917859627	0.015702177401787	0.888935917772685	0.807954972221791	0.978033545277133	3.78660078281094	0.986986459208353	0.00315498269965579	0.0261837176273128	0.906264502761609
RASA3	15	0.141410566262237	0.0441285543449506	0.00135290752491724	1.15189748115675	1.05645461550146	1.25596290425163	9.87669774031924	0.771141548569494	-0.00160517	0.0134959032458903	0.907142947290462
INO80E	29	-0.0749773	0.0319167853448063	0.0188163466294296	0.927764543970002	0.871504542432482	0.987656411572348	15.4183065608973	0.9736737299544	0.00129181663925311	0.011029010304461	0.907624800084252
CTD-3199J23.6	5	0.105626982343851	0.0366235399913635	0.0039249900428839	1.11140722465714	1.03442409713064	1.19411953225611	2.1744394192803	0.703711497331818	-0.00289463	0.0231829799687925	0.908531174714101
GUF1	15	0.0884077403597118	0.038161399861146	0.0205211862249469	1.09243346044293	1.01370445342262	1.17727692866095	5.15099114634837	0.983598340694776	-0.00134222	0.011467946859276	0.908616755770999
YPEL1	7	-0.192519	0.0915282597300317	0.0354325395365906	0.824878861513698	0.689413441963283	0.986962386800072	3.74874001894402	0.710634629855195	-0.00282466	0.0234521515324403	0.908822127373406
CCBL2	36	0.0507454531271913	0.0257072328551545	0.048384505399915	1.0520550618708	1.0003593412787	1.10642227001469	20.5024041997764	0.975664332809103	-0.00110905	0.00963593136511439	0.909047008410231
CCDC163P	37	0.0531453528936656	0.0206736093014803	0.0101497379230192	1.05458292065869	1.01270511142036	1.09819247874161	30.1170905383311	0.743878688528648	-0.000880473	0.0080253713496554	0.913265046818379
TOMM40L	33	-0.0651787	0.0278556083422249	0.0192901193097823	0.936900040890517	0.887119417699861	0.989474099097707	17.7179902387108	0.980577747149251	0.000897031206137272	0.00820111741925193	0.913606762129603
CEBPG	4	-0.494427	0.146398561699035	0.000732099207528524	0.609920263187016	0.457779236534286	0.812624727723442	0.575133543161942	0.902100626724627	-0.00430727	0.035280119239248	0.913990804710552
IL18	12	0.193810925013423	0.0392411653167093	7.85364284076947e-07	1.21386674941804	1.12400504623313	1.31091269588225	7.42251497698955	0.763908395045858	0.00159574426555152	0.0145238904216281	0.914685869097988
DLGAP1-AS1	21	0.0467227492629238	0.0170438797927138	0.00611926525626519	1.04783145675988	1.01340580761902	1.0834265538256	12.2891923609588	0.905762589566559	-0.000993305	0.00919438523411115	0.915101557408899
KCNC3	4	0.398260600909888	0.12326103876657	0.00123343288721755	1.48923207457635	1.16960836841739	1.89620067009946	1.57681804896658	0.664657519209475	-0.00406345	0.0337831068618404	0.915254706693855
RP11-66D17.5	5	-0.0930984	0.0440056379412843	0.034378761838596	0.911103871515035	0.835813798844016	0.99317607083992	2.66527843750169	0.615303965583488	0.00314811236414535	0.0275656496567173	0.916290290220537
OSBPL1A	35	0.0694533906399845	0.0324192437591592	0.0321652691950207	1.07192209843742	1.00592918129446	1.14224441092353	26.0620719634267	0.833254112952237	-0.000948176	0.00903060635707672	0.917014682388553
FAM179A	14	-0.101142	0.0431189922447322	0.0189940323893308	0.903804700682093	0.830559917862022	0.983508738391526	10.8858431659816	0.620380407634276	-0.00119528	0.0113291271181209	0.917718306912348
ACD	6	0.304212928650027	0.0771243137995892	7.99836460960165e-05	1.3555576624254	1.16538240011758	1.5767670560108	1.78210647672431	0.878397687836175	-0.00273442	0.0250500047067606	0.918333634988634
VAMP2	6	0.224349250288477	0.0886282600868691	0.0113624024656653	1.25150803265186	1.05194187461107	1.48893431623416	2.76761302452397	0.735759483900254	-0.00196245	0.0180412101070757	0.91861831656513
STOX1	53	0.0350954226539765	0.0168143584360972	0.0368674064043463	1.03571853509581	1.00214157001156	1.07042050349097	33.9573616925037	0.975082173377505	0.000584091565509578	0.00572605440606594	0.919151971152201
HBM	14	0.110725426434228	0.0388007587825089	0.00432143654171545	1.11708814186721	1.03528415944167	1.20535594534097	11.1466890702641	0.598530414537293	-0.00146006	0.0141907424302758	0.919751096144336
FXYD2	12	0.148280301595602	0.0664272296521986	0.0256003157940071	1.15983795523308	1.01824741765092	1.32111710678595	4.04999618491101	0.968431607667988	0.00216352214422807	0.0214023157401077	0.921478535602004
RP11-118B22.2	24	-0.0345322	0.0162453501854611	0.0335311376839273	0.966057254098804	0.935781693043161	0.997312327367658	8.09437760318063	0.998213905283986	0.00107747578100282	0.0108983984273853	0.92214036245902
RP11-638I2.10	10	-0.0681449	0.0259293449151472	0.00858630625610083	0.934125078475943	0.887837588318452	0.982825770972769	6.88715029087019	0.648867497844457	-0.00151813	0.0152668280619829	0.923235768655892
TMEM9B-AS1	32	-0.0262728	0.0117424347960406	0.0252585726282208	0.974069309911214	0.951906950538729	0.996747654772278	18.3773081596726	0.964514680076492	-0.000749742	0.00772885892505697	0.923367209716776
RINL	12	-0.237325	0.053701248109362	9.8992600580228e-06	0.788734696101163	0.70993652501286	0.876278933278612	9.10479259567257	0.612220001965867	-0.00149462	0.0151947482107771	0.923586822719564
SFXN3	14	0.116758698289716	0.0504923680434241	0.0207554907062385	1.12384821047374	1.0179529071839	1.24075955898502	9.70585383001513	0.717792608978139	0.00118515234135683	0.0121172276457965	0.923700072664342
NPRL3	17	-0.0629643	0.0313752739502924	0.0447695374452569	0.938976976142348	0.882973706250522	0.998532295451246	13.5918694596716	0.629089560943002	-0.00111485	0.0114908042813693	0.92399438320274
MACF1	27	-0.0513342	0.0250317591872996	0.0402901762629468	0.949961170286853	0.904478796538514	0.997730658260202	17.9431936238427	0.877830394579605	-0.00094528	0.00988312115408658	0.924564407329566
ARAP2	10	0.164957510731104	0.0561848871838636	0.00332499466471173	1.17934300822462	1.05636643913812	1.31663585619313	8.17490196664296	0.516621077278063	0.000913316785959581	0.00942057587578807	0.925151605229489
HAPLN3	10	0.233154773068292	0.0793326316426625	0.00329324385169851	1.26257687710294	1.08075818183055	1.47498339350527	2.47628328674953	0.981514517962972	0.00204473595269548	0.0210910470223828	0.925152445799553
CD3EAP	3	-0.38173	0.126407429268478	0.00252910982938372	0.682679489874445	0.532864366510362	0.874615221406758	0.785979987672681	0.67503550206805	-0.00527062	0.0452518796217777	0.92618360689892
QRICH1	15	0.12031118808453	0.0464373984284232	0.00957460748639203	1.12784776976288	1.02972717361048	1.23531807682515	11.5516196410474	0.642261742806638	-0.00113613	0.0121007091204238	0.926628590841456
SMAGP	9	0.124150569406541	0.0585968497148127	0.0341137734625047	1.13218633078976	1.00934413028871	1.26997903803188	6.96250437311349	0.540683537604326	0.00152834305985481	0.016627508033167	0.929339522059809
RP11-862G15.2	5	0.0962842718950431	0.0446423750764836	0.0310219542424649	1.10107202333975	1.00882392001762	1.20175540698948	2.65205453129013	0.617630133915707	-0.0123335	0.128362936380628	0.929513207971779
PTGES3P1	4	-0.0932324	0.0454482844272854	0.0402285269165498	0.910981791954507	0.833342125477178	0.995854883487912	0.476289416166903	0.924068776582695	0.00501225117193507	0.0504550777712152	0.929928064652329
CLEC2B	10	0.134168991243227	0.051412469953617	0.00906326387117976	1.14358605934618	1.03396461097114	1.26482962884252	7.54062549873858	0.581017668134746	0.00163899878632922	0.0187865358610638	0.932622370469993
AL513477.1	7	-0.0650473	0.0329627551781915	0.0484548728884954	0.937023148258478	0.878399047534065	0.999559804666317	4.68292194333073	0.585074864646513	-0.00177854	0.020069923814438	0.932826038141892
PYROXD1	10	-0.110094	0.0450797568656566	0.0145978192194159	0.895749888629282	0.820000465873049	0.978496837956179	5.80769508159231	0.75900005496998	0.00296413583450067	0.0341030207792828	0.932873551342478
FCER1G	32	0.0465661955279171	0.0141859406752017	0.00102869243072025	1.04766742767168	1.01893885935196	1.07720598633589	26.265418369596	0.708511423214722	0.000643142634002971	0.00772150424887639	0.934172345887285
FECH	33	-0.0632063	0.0227084256473395	0.00537949099955705	0.938749795296114	0.897883628938514	0.981475939382388	22.0614428830738	0.905747881585104	0.00055481295854116	0.00672712298570646	0.934800004102425
SLC35D1	14	0.0949286483524488	0.0333157390193667	0.00438068086725517	1.09958039545419	1.03007313015794	1.17377787136513	11.397621137314	0.577545197813876	0.00112167828868146	0.0135187205643912	0.935241631991305
SPAG9	9	-0.198165	0.0749844384172641	0.00822368249413142	0.820234678289024	0.70812525582307	0.95009311126166	4.5422146621828	0.80519495386155	0.00187957725615047	0.0225240253534207	0.935831824500282
ADA	16	0.0533055464248867	0.0271679437617566	0.0497537394913216	1.05475187155278	1.00005637824104	1.11243879320166	5.46440149661904	0.987410696197187	0.0010362471457651	0.0127390223221251	0.936319602748286
IFI30	7	0.0744257881143642	0.0289326293671015	0.0101001247582834	1.07726539465945	1.01787572650822	1.1401202527069	3.23834123814112	0.778392619425498	0.00155998232792103	0.0189026700252457	0.937429536763584
AP2M1	17	-0.124518	0.0393534222820653	0.00155564443853415	0.882922296392864	0.817380315915649	0.9537197878253	9.44417472130081	0.89400096453084	-0.000962825	0.0121416492650216	0.937842787670645
FAM222B	4	0.256768524578034	0.102248254275958	0.0120312478040442	1.29274585323158	1.05798054648004	1.57960545362352	1.16447456125258	0.761536771300182	-0.00240572	0.0273885040967141	0.938009509625788
KAZN	33	-0.0586805	0.0227243211898322	0.00981512488458492	0.943008055696165	0.901928416177198	0.985958727053957	27.6267870718196	0.687688978053999	0.000763353272733008	0.00991092344955281	0.939101484745675
RP11-95D17.1	21	0.0438011436194892	0.0162878169263739	0.00716241999285783	1.0447745741396	1.01195	1.07866618586949	12.9137237802614	0.881054992399218	-0.000810952	0.010575284936599	0.939676887982457
ASTN2	4	-0.239657	0.118192625418323	0.0425924974409739	0.78689747706496	0.624181020681939	0.99203214915874	0.0403967215365766	0.997866557982438	0.00233057178894529	0.0272976252289388	0.939739510862502
RRN3P2	15	0.0394563764022856	0.0185915289728007	0.0338144744011635	1.04024511866056	1.00302153527889	1.07885012318927	5.36601867810475	0.9800386058072	0.00102133213893467	0.013323380689829	0.940063527495036
UQCC	34	-0.0699851	0.0215617890495633	0.00117124206120091	0.93240772056173	0.893824172612981	0.972656797613324	24.1650336008461	0.868452373310706	0.000961700381287241	0.0128416481943422	0.940769110250201
LRRC56	32	-0.0946597	0.0229422265450659	3.69120284618461e-05	0.909682422568339	0.869683009522699	0.951521532407496	23.3754835395229	0.835177432559081	0.000526613104139398	0.00706329872720763	0.941062715656057
SETBP1	4	-0.350956	0.140000734825909	0.012182417105704	0.704014689532718	0.535070108103705	0.92630232108161	0.882088384157901	0.829748000874397	-0.00415418	0.0501780593038114	0.941559527139231
TSHZ2	15	0.095227367611012	0.0395877312811802	0.0161513791829345	1.09990891035907	1.01779183638851	1.18865132125651	12.6300492504557	0.555838149729803	0.000979023664240058	0.0131278690493208	0.94168744387363
KDM4C	8	-0.188069	0.0905771928224579	0.0378630213612678	0.828557904712818	0.693780360867491	0.989518066789463	1.37883878924267	0.986210612446879	0.00197166275870845	0.0259485600948943	0.941902448871374
SCARB1	33	-0.0992528	0.0269935319364393	0.000236075373164902	0.90551375243712	0.858850736208097	0.954712060296914	19.2136481286105	0.963605628591413	0.000670219043216239	0.00920705407365183	0.94243763856735
VSIG2	4	-0.406142	0.129027695705969	0.001645544209372	0.666215645771753	0.517349740779957	0.857917288219637	1.0022469058253	0.800708271699206	0.00654907077437616	0.080710776833381	0.942717828490912
RTN1	39	0.0840463362390313	0.0232660022402352	0.000303364557946616	1.08767929160884	1.03919354188456	1.13842724546697	32.6748060705282	0.713781969845245	0.000577581905394733	0.00804120172717704	0.943125808123876
HSD17B13	41	-0.0627196	0.0215057838680416	0.00354091652693673	0.939206833119735	0.900440770226119	0.979641864902769	32.7616969372069	0.784703650551383	0.000540462504209216	0.00759184411420097	0.943610451218247
CTBS	23	0.0867130198658209	0.0303526503438134	0.00427865733959606	1.09058365896027	1.02759572410195	1.15743252846893	12.4989085716401	0.94620245063594	-0.000619334	0.00891066905883414	0.945245464386661
LIMD2	3	-0.399502	0.163467403296332	0.0145283885368642	0.670653741584694	0.48680170321912	0.923941798328293	1.22186352335731	0.542844831346524	-0.00616036	0.0714977747431141	0.945282986438603
CTH	26	-0.0823394	0.0289650186708869	0.0044730538544371	0.920959333364094	0.870131581934047	0.974756130360435	15.4220600870843	0.930956570137741	0.000742569704260864	0.0109311972422279	0.946403163432149
AC024704.2	5	-0.0855029	0.0329806798611854	0.00952767666351233	0.918050445653642	0.860583121967032	0.979355275802328	0.840323750763985	0.932961808069103	0.00194398148877766	0.0268584755902248	0.946855885843725
TNK2	6	0.207988316148596	0.095525853019211	0.029458287691795	1.23119878432119	1.02097458257081	1.48470928893945	4.06575	0.539989195945915	0.00174073215819198	0.0248264160838742	0.947466695799916
GIT2	6	0.122199704166095	0.044753819271459	0.0063240902516221	1.12997974091089	1.03508362276335	1.23357590323016	1.49019317094201	0.914198737918889	-0.000952572	0.0136866703464843	0.947853735214655
AGAP9	8	-0.0829937	0.0293318753746644	0.00466251944306411	0.920356985294092	0.868937452737936	0.97481927808571	3.50283984004047	0.834924598341328	0.00145528567719569	0.0213999161035912	0.947991834650058
ACY3	8	-0.135531	0.0635678242536824	0.0330015956712258	0.873252386968996	0.770956291717828	0.98912187310633	2.04974715427294	0.957035690872505	-0.00111951	0.0165025334805412	0.948118294356222
LINC00612	3	-0.188013	0.0925645169140125	0.0422389256902239	0.828603770467549	0.691121490635644	0.993434899270124	0.536814708869632	0.764596255980884	0.00207325133225984	0.0254660838804193	0.948285401092831
C19orf38	3	-0.530812	0.129505502728648	4.15372964344254e-05	0.588127380116312	0.456282790516697	0.758068948536904	0.33525024432971	0.845670798507781	0.00231458269548908	0.0288660083512429	0.949062465441735
MYO9A	8	-0.158846	0.0685629921260031	0.0205151559155919	0.853127664548869	0.745850917009913	0.975834171976937	4.38609536997417	0.734386321634672	-0.00145318	0.0220440442523394	0.94958171081755
NLRC5	21	0.0866491752815842	0.0284280548049302	0.00230357408757024	1.09051403332263	1.0314134961937	1.1530010623889	14.9371714601758	0.77999131320636	-0.000901543	0.0140935397765452	0.949663487176247
DDX17	11	-0.239083	0.0883356133216088	0.00679895535833289	0.78734923874354	0.662177804940046	0.936181821748254	7.43377817461912	0.683956466425554	-0.00152357	0.0237887011684985	0.950333693707215
SMAD4	7	-0.176006	0.0699257504276528	0.0118345730865148	0.838613085450758	0.731205811279617	0.961797480600582	2.06623392569515	0.913507334013967	-0.00169982	0.0260328026039841	0.950469174771635
TANK	26	0.0928657769906516	0.0385868946370278	0.0160988747516218	1.09731444053672	1.01738	1.18352359982571	17.0159883328919	0.881213021446717	0.000657866778885974	0.0116632262928709	0.955485971469965
ZFP30	22	0.082832171749692	0.0338588920296148	0.01442934393926	1.08635947143871	1.01660510064164	1.16090003919882	15.0623869003618	0.819808438420649	0.000600027580721159	0.0109413579765809	0.956809810596845
SP110	28	-0.0520239	0.0247422787238675	0.0354981238679819	0.949306218079789	0.904368178646481	0.996477227929119	21.6760528922547	0.753651258772434	0.000397454803613434	0.00730006017990867	0.956996507486699
KPNA1	16	-0.136297	0.0547196997827877	0.0127449328195917	0.872583591938053	0.78384229461789	0.97137157582277	11.7572597818298	0.697301928233019	0.000734679599848628	0.0133934841480086	0.957030283622823
C9orf156	41	0.0868724761094644	0.0267069274689678	0.00114271150424792	1.0907575731994	1.03512987120471	1.14937469837208	27.7736535390193	0.928025312079432	0.000482015030192138	0.00895636885315361	0.957354809286276
LMO7-AS1	3	0.112517002020899	0.0432628902479136	0.0093013695655691	1.11909128356443	1.02810955990267	1.21812436124846	0.637872689688216	0.726921820155417	0.00476496886611599	0.0717098521877601	0.957760049636531
PLEKHH2	32	-0.121127	0.0322719116520234	0.000174500108327149	0.885921289531485	0.831619630845207	0.94376864390208	22.9497916527399	0.850952880004721	-0.000763814	0.0144797446355036	0.958280382672537
IGLL5	3	-0.209438	0.0748996689279806	0.00517008449226988	0.811040312555617	0.700303917727246	0.939287032300321	0.229231940836279	0.891708520611544	-0.00186297	0.0302901020680998	0.960894465543013
ANKRD34B	70	-0.0480633	0.0147301094148232	0.00110266481760936	0.953073430695086	0.925950648971467	0.980991	65.7036428920506	0.590248301623148	-0.000255933	0.0053184988475292	0.961760631064548
RCCD1	30	-0.0516135	0.0196095033215945	0.00848676135037224	0.949695864556989	0.913887212780501	0.98690759925675	25.6020469253808	0.646667357068743	0.000382584110667311	0.00826512876434913	0.963408521520235
HSDL1	23	0.138854352470739	0.0300219448367112	3.74426415534002e-06	1.14895674510533	1.08329935285996	1.21859354816185	12.4834024901732	0.946576574481471	0.000365882632698037	0.0092947427891871	0.968971643667379
PACSIN2	17	0.117108801214677	0.0592640447485897	0.0481489509875919	1.12424174190367	1.00095172611159	1.26271773280072	12.1581497398306	0.733023128866598	-0.000454595	0.0116206364456492	0.969310906269767
CTC-205M6.5	4	0.149106349688424	0.0688132884206603	0.0302482048554765	1.16079643298384	1.01433406582144	1.32840688707107	1.01301150072966	0.798103598773755	0.00120765799911371	0.0297604081156803	0.971317872033469
UBE2K	12	-0.122451	0.0557398318963242	0.0280326597409568	0.884749362568217	0.793183288719141	0.986885938846402	9.48975360314404	0.576781201056592	0.000476446852196859	0.0137414439254152	0.973023415004989
KIDINS220	3	-0.206057	0.0806396726246851	0.0106102073898004	0.813786663571667	0.694814212193815	0.953130667428511	0.523029893018075	0.769884368254677	-0.00148218	0.0358108823991276	0.973665992810669
KLRD1	16	0.0693910086198949	0.0279915635707778	0.0131752328475103	1.0718552318572	1.01463358165537	1.13230397537727	10.9552559583454	0.755759704135539	-0.000424528	0.0129109541118652	0.974233504944561
TTC19	36	0.0694132924623395	0.0334456735430294	0.0379490861703765	1.07187911717644	1.00386723083214	1.14449880078917	33.7333525275578	0.529188135430269	0.00033826700373134	0.0104393204382288	0.974340017271885
HIVEP1	11	0.163679754126637	0.0638494653419881	0.0103614988494271	1.17783705723124	1.03928689704975	1.33485771573307	3.98337880710255	0.948093678267579	-0.000544228	0.016969757792611	0.975115825768241
C12orf43	32	0.0660586233193142	0.0278028602749108	0.0175031222721028	1.06828934199755	1.01163215054156	1.12811966050567	21.7555719569608	0.890540743783385	-0.000292346	0.00936988178766055	0.975316224003433
AC007395.4	16	0.0377321224577475	0.0151057593761555	0.0124944353021993	1.03845301737428	1.00815793011745	1.06965847024396	10.7836689266795	0.76777352462133	0.0003269788263504	0.0105680235076151	0.975753839114562
TRIM4	66	-0.0675779	0.0144077599374876	2.72694756106473e-06	0.934654903064625	0.908630175765709	0.961425023207678	58.0952738662725	0.715463163825967	0.000259266022855927	0.00898433679204082	0.977067994654853
ACBD3	16	-0.203359	0.0509668011181344	6.60639254019556e-05	0.815985045423065	0.7384113823233	0.901708194501475	9.47163584561185	0.851595541467068	0.000313359147800771	0.0110434132976391	0.977763421072837
WSB1	18	0.12801054162338	0.0389199058916488	0.00100516756311892	1.13656498387392	1.05308876418992	1.22665819491675	10.0242554917185	0.90259004598338	-0.000312251	0.0118706917114087	0.979339848785606
BAX	17	0.0961182751131392	0.0424647745951912	0.0236059608075739	1.10088926409638	1.01297071625461	1.19643850740699	11.1200802581035	0.802013391840191	0.000324539580058107	0.0128221828708594	0.980140724638987
SIMC1	10	-0.201246	0.0564688712403965	0.000365472821824947	0.817711365914046	0.732036541866775	0.913413251529599	5.40196179272087	0.797955738100729	0.000519189182354394	0.0218628315180224	0.981635615553381
TSEN15	16	-0.0893748	0.0442707931395199	0.0435058788364652	0.914502767378012	0.838495940093511	0.997399357054458	6.02000467574983	0.979409756117587	-0.000362517	0.0155679917826674	0.981750740567541
CHST15	10	-0.122802	0.0560120186789196	0.0283493052790833	0.884438955635831	0.792482115998091	0.987066143771609	7.39350935583715	0.596220659912735	-0.000369384	0.0165886767916769	0.98278016521941
PPARG	27	-0.0823337	0.0360785317272742	0.02248531292709	0.920964608543478	0.858088881938613	0.988447500069485	16.8931787070178	0.91227456486852	0.000191301959653396	0.00927512890343953	0.983708325846943
TRIM5	23	0.0610291068326776	0.0306058553295091	0.0461483721844914	1.0629298522583	1.00104217307218	1.1286436288238	19.8997827089154	0.589308581628692	-0.000164387	0.00835969279877549	0.984496862703527
C1orf112	17	0.106429227727288	0.0388542053651378	0.00615899149133973	1.11229920371744	1.03073793267504	1.20031433730159	11.3087728358347	0.790037272780529	0.000202903810241057	0.0104502569767778	0.9847650413217
RP11-44F14.8	17	-0.0542064	0.0223635737055238	0.0153561464462551	0.947236603600122	0.906613566841973	0.989679854808847	13.1596770085598	0.661048790839627	0.000227462435596268	0.0117351371309067	0.984791034889034
CYTH1	3	-0.264864	0.112476562493342	0.0185309648391913	0.76731054879487	0.615501599636306	0.956562060341974	0.0630798025684772	0.968952293241523	-0.00100491	0.0520842250453026	0.987718641391789
PFKM	20	-0.108415	0.0472772446041443	0.0218379937106657	0.897255207998909	0.817848355537031	0.984371861642403	7.20798421255903	0.993019163047318	0.000223855888933038	0.0143592103504247	0.987733217001441
SPDYE1	3	-0.168447	0.0821554926465254	0.0403306265931696	0.844975851929779	0.71930342883246	0.99260501441424	0.272346475737586	0.872691436188116	0.000635894534805337	0.0330169612366473	0.987740452911455
CHPF2	12	0.133313302982243	0.0574662923423617	0.0203488757594875	1.14260792472861	1.02089466968918	1.27883209543068	3.92843772328141	0.971963767156557	-0.000250459	0.0172009744878871	0.988669038828766
CTDNEP1	11	-0.0876653	0.030873568786265	0.00451850725755755	0.91606740654631	0.862278026392523	0.973212197981344	8.173	0.611943313940295	0.000161724519438722	0.0140888783102974	0.991091806380771
ZKSCAN1	10	-0.125015	0.0586475122868865	0.0330362917939771	0.882483225886533	0.786655690933076	0.989984122592911	7.88692019784162	0.545580984916678	-0.000253715	0.0234325780481777	0.991626244963649
STAMBPL1	15	-0.174528	0.0472654461067048	0.000222058457432076	0.839853538168061	0.765544421603712	0.921375619321724	4.32002555620882	0.99321259708113	0.000123130680823294	0.0120556295578232	0.992005990163207
ST3GAL6	26	0.177271002308494	0.0381475365266264	3.36822832971306e-06	1.1939546137443	1.10793933023055	1.28664772590452	16.5673998290899	0.896882056053865	-0.000111831	0.011054565903178	0.992012150967118
RPS4XP16	5	0.158578129507746	0.0431389022738182	0.000236929747380269	1.17184347620265	1.07683467474878	1.27523487580772	1.40808939495349	0.842787828835545	-0.000253568	0.0316999947378832	0.994119992114272
PDZD8	35	0.0442660241191303	0.0202054250156453	0.028466343894514	1.04526038237828	1.00467428161904	1.08748605091085	26.2568602573504	0.826125057945228	-4.97684e-05	0.00696060824027036	0.994338214349424
RP11-27I1.2	75	-0.0462036	0.00872484766932066	1.18604487535609e-07	0.95484753939547	0.938657799201905	0.971316516269067	69.5443701607165	0.62504444578382	-1.84155e-05	0.00547454953596715	0.997325222053708
ACVR1B	7	0.163202871600495	0.0808759282760002	0.0435973805732549	1.17727550122877	1.0046970488924	1.37949803607105	4.62459201603519	0.59278075780866	-4.57451e-05	0.0183804844588379	0.998110482729255
AC016757.3	25	0.072605165711672	0.0243711410908215	0.00289053856803675	1.07530588545272	1.02514875529104	1.12791703771907	22.8940172203021	0.526061675188863	1.47644783955334e-05	0.00916551342880376	0.998728600407702
CABLES2	18	0.0970663188638881	0.0368669777562476	0.00846643189848211	1.1019334501723	1.02511729732908	1.18450574560819	16.1372905516276	0.51412391209383	1.21254430580797e-05	0.0113652753247198	0.9991619379488
FSTL3	8	-0.22153	0.0720159972671899	0.00209715941075285	0.801292209985789	0.695808398116815	0.922767255356002	3.19704705722132	0.866195075221127	2.1777524795484e-05	0.0210374135156575	0.999207604994208
DENND1A	17	-0.113418	0.0389999369561603	0.00363559389070486	0.892777264172116	0.82707654577302	0.963697069510888	9.67292479398328	0.883141694431809	-5.09172e-06	0.0128595596670165	0.999689296836279
