# Supplementary material for: Multi-Omics and Single-Cell Mendelian Randomization Reveal a Potential Role of VNN2 in Lung Adenocarcinoma in Resting Natural Killer Cells
Source: World J Oncol. 2026 Mar 5;17(2):247–55. doi: 10.14740/wjon2689 (PMC12978397; doi:10.14740/wjon2689)
Supplement: Suppl 3 — Two-sample MR analysis of blood pQTLs associated with LUAD (P < 0.05). [file wjon-17-02-247-s003.xlsx]

## Sheet: S3
Suppl 3. Two-sample MR analysis of blood pQTLs associated with LUAD (P < 0.05)
id	nsnp	beta	se	pvalue	or	or_lci95	or_uci95	Heter.Stat	Heter.p	egger_intercept	egger_intercept_se	egger_intercept_pval
LEFTY2	276	0.0321124378984089	0.0130616596633588	0.0139508436055107	1.03263360593042	1.00653283141857	1.0594112092638	375.602986018474	5.14550887931639e-05	0.00441462338266666	0.00358358042959128	0.21904147899747
HLA	34	-0.110038	0.0545642843543843	0.0437293227098224	0.89579965556769	0.804942456247879	0.996912284457859	75.6884193212836	3.35290528922648e-05	0.00906037330270447	0.0120966658235682	0.45932931464778
PFN2	4	-0.642039	0.200816770012353	0.00138797587790559	0.526218207240603	0.35499904529176	0.780017876960586	0.109125099703665	0.990720331581323	0.00562540772285506	0.0397303288442589	0.900378967785047
CTSD	54	0.0707825879066897	0.0329708822178448	0.031807521363406	1.07334784169789	1.0061786684688	1.14500100765479	31.8797521064453	0.990495365927417	-0.000575568	0.00722746625514265	0.936832276631587
CRHBP	90	0.0758360016246002	0.0200579075490574	0.000156291888863637	1.07878564055681	1.03719764363579	1.12204117066066	61.5570089772377	0.988264023754799	-0.00174661	0.00538139896256877	0.74628124949897
RPN1	9	0.199683325458845	0.0833981856378547	0.0166504620821273	1.22101603223852	1.03688692376409	1.43784256201375	1.72875739650257	0.988228445354069	-0.0059168	0.0197980271964785	0.773725711472944
MUSK	10	-0.178588	0.088137968721413	0.0427407517880145	0.836450278815662	0.703745412241608	0.994179225555787	2.35529053676998	0.984525328519269	-0.00679017	0.0198253854913765	0.740800588867889
PILRA	479	0.0155411879555087	0.00766134080304521	0.0425071388581453	1.01566258026198	1.00052509779715	1.03102908584266	417.860425994361	0.977857975999339	-0.000734634	0.00220378953048851	0.739016291534693
IMPA1	20	0.142649142841297	0.0549251969215955	0.00940000288973181	1.15332507831008	1.03561531454504	1.2844139301313	9.66405889697456	0.960751748611346	0.00284245751545611	0.0109685023681312	0.798462104241375
PTH	16	0.229497949207111	0.0630286977948618	0.000271406099652557	1.25796828738823	1.11177929624422	1.42337981775734	6.92564793535397	0.959680176434096	-0.00440008	0.0161299669271463	0.788997858984315
ITM2B	52	0.0620334810394551	0.0290721945456776	0.0328613184412637	1.06399796788962	1.00506476249655	1.12638679408197	34.9977013123444	0.957398483480079	0.00208177936799581	0.00642082830776309	0.747121792274996
SERPINA11	56	-0.071254	0.0296379295720705	0.0162101842308676	0.931225344170472	0.878671362598261	0.986922618100505	38.6177324277614	0.954092950917825	0.00307672307960052	0.00603777536556859	0.612422803343366
PSME1	12	0.124404664118845	0.0571102846855244	0.029381975265467	1.13247404990216	1.01254656203396	1.26660592390494	4.6381074495599	0.947419420171316	-0.00322407	0.010565519181811	0.766508579843517
PSG6	3	-0.609055	0.226224038287057	0.00709688951556304	0.543864756404158	0.34908012883098	0.847338043128118	0.115582050205207	0.943847167194014	-0.0193923	0.0949599051288951	0.871755484602371
PPP2R1A	11	0.173250405169961	0.0631204764347452	0.00605556145163544	1.18916384057883	1.05078160331011	1.34577026785163	4.25461006674887	0.935130941232617	0.00987267565680641	0.019266873860798	0.620696838963237
CAPG	53	0.0718674287091581	0.030872760307083	0.0199195992307578	1.07451288506084	1.01142155199397	1.14153978416375	37.9648685835457	0.927463366190725	0.000431656402911728	0.00628562251195233	0.945517972286276
C1QL4	5	-0.548156	0.168124543388331	0.00111248075019199	0.578014507611127	0.415746152216819	0.803617229473945	0.918102708596191	0.92194944658978	0.0138153554757051	0.0321083686663533	0.696034353445447
ATAD2	7	-0.472965	0.141546288646524	0.000833525605856822	0.62315195619742	0.472179719009605	0.822395255194712	1.99198880796724	0.920433913534386	0.0105703779173475	0.0322111830264886	0.756088291960526
MMP12	115	0.0626827876029092	0.0186263887539434	0.000764693809215986	1.06468905309247	1.02652064124232	1.10427665478123	93.5410444974269	0.919366870995734	0.00454025501444757	0.00380978614821435	0.235862128447458
NUP210L	13	0.226179204877194	0.0715125938014503	0.00156265847764441	1.25380033228145	1.08982215352644	1.44245	5.99003409504214	0.916583598657719	0.00908999940807607	0.0156638479564984	0.573396382642638
CCDC134	8	0.202056814756228	0.097654175968151	0.0385361664450408	1.22391754271288	1.01071159255309	1.4820985159341	2.78150449889711	0.904452526506978	-0.0128984	0.0299260663131545	0.681515226667998
CLSTN1	32	0.0620340322991415	0.0275025604695252	0.024097386930069	1.06399855442897	1.00816214392233	1.12292742854086	21.3442732755501	0.902530472803246	0.00368510321364954	0.00711373929001458	0.608239582089154
ATRN	60	-0.0518583	0.0223855060761533	0.0205253682368524	0.949463367453282	0.90870577027813	0.992049038997306	45.6750936996796	0.898103297976075	0.000446628252233052	0.00461990268972271	0.923317921339283
XCL2	3	0.441891379300768	0.213901282201491	0.0388411371073552	1.55564675581829	1.0229032075177	2.3658512468259	0.225741744417477	0.893265998134532	0.02766521551118	0.0583587984553747	0.718183633199641
FCN2	152	-0.0469388	0.0154786100760987	0.00242541441957506	0.954145788215208	0.925633531374306	0.983536307092441	130.081545347777	0.889796294505592	-1.17735e-05	0.00380863997806624	0.9975376404101
SERPINA9	28	-0.0962333	0.0397354216345418	0.0154416924364581	0.9082521329569	0.840200533009987	0.981815536423795	18.481008479683	0.888131584296995	-0.00365162	0.0107111829147511	0.735905833052721
SMAP1	47	-0.103046	0.029313125259575	0.00043919537325711	0.902085900737316	0.851718457821473	0.955431885778888	35.0773167003588	0.879572083830601	0.0017828829529717	0.00647099918743161	0.784178810831098
CLIC1	5	0.342143051215567	0.144680171056974	0.0180386712774789	1.40796169374053	1.06031911631496	1.86958444918941	1.22153010764539	0.874541264728713	0.00485706642080618	0.0559978483863155	0.936345786633758
RMDN1	55	-0.0638977	0.0314860555263076	0.0424177911895947	0.938100933134211	0.881958390867154	0.997817323198224	42.5055735123046	0.870883162805532	0.00286251728025979	0.00701619263177789	0.684926545451327
RHOC	14	0.173260484083572	0.0677492022783122	0.0105463808078658	1.18917582611885	1.04130220241885	1.35804874141295	7.57793402359853	0.869969494383488	-0.00717063	0.0195475706434852	0.720132935015726
ARRDC3	3	-0.922053	0.246362411873639	0.000182076571420925	0.397701813473546	0.245385927341109	0.644563175052338	0.28237738006673	0.86832545188031	-0.00951122	0.0422707619815451	0.859102552052048
IGF2R	82	0.0668839916840265	0.0217400699322891	0.00209424764270828	1.06917143820187	1.02457045310732	1.11571396656987	67.1965778822921	0.864305275434652	-0.00727797	0.00469657240730798	0.125176691247353
NXPH2	53	0.0794539607128334	0.0266193995833581	0.00283750660298128	1.08269571184318	1.02765544182664	1.14068388754892	41.2664610852769	0.857353459168057	-8.09852e-05	0.00558697740609639	0.988491345166836
COL6A1	254	-0.0235841	0.0102948654397818	0.0219717488266604	0.976691877026123	0.957181749594225	0.996599677180647	229.137589699444	0.856843977537766	7.24421493753354e-05	0.00311804597000895	0.981482651322367
CASK	4	-0.518954	0.18350504305472	0.00468387000029321	0.595142950369824	0.41535423939094	0.852754342640821	0.817846253797031	0.845193855152833	0.00283587374090366	0.0445906489683384	0.955074864447744
SIGLEC11	17	0.141936161792178	0.0523212378538492	0.00667207934301384	1.15250307245789	1.04017246964244	1.27696451385747	10.5919313573113	0.833945732040014	0.00212818003983263	0.0101806463268943	0.837228003664398
TMED2	7	-0.540497	0.154766007016598	0.000478791779651935	0.582458728840302	0.430056655678795	0.788868550974476	2.82037372826478	0.831030591071551	0.0195408902809732	0.0366145767695424	0.616418284677619
CCT7	10	0.198227011154297	0.0722793459051326	0.00609711253430576	1.21923914329313	1.05818956799026	1.40479941733072	5.04125446726416	0.830697270572283	0.0163539552738468	0.0216075227135341	0.470831740295772
NELL1	146	0.0331812597529273	0.0160624466158856	0.0388505584295372	1.03373789733641	1.00170030827343	1.06680015126621	128.977491403578	0.825984936601291	0.000539551783212473	0.00345910609812308	0.876267143906851
THOC1	8	-0.435496	0.136278778245875	0.00139529386949995	0.646943979944443	0.495294879355213	0.845024914715889	3.60891743980739	0.823558046984092	0.0318566896608305	0.0308004991612604	0.340875474634429
NRP2	76	-0.100118	0.0348407128700323	0.00405848094902652	0.904731032922869	0.845011216396794	0.968671451988537	63.723127124844	0.820230661285286	0.00141403029954437	0.00746035114525353	0.850189028129968
CPXM1	90	0.0798810270640157	0.025893069608096	0.00203528172793059	1.08315819349843	1.02955905705309	1.13954771618533	76.7330232259111	0.819866848121808	-0.00291957	0.00501581039336343	0.562005950471533
PCDH9	73	0.059982446139078	0.0264221738602464	0.0231981434221318	1.06181790737789	1.00822865618004	1.11825552816567	61.3697478482239	0.809847130317305	0.00997643830181397	0.00549523932693043	0.0736745758185036
KCNMB3	55	0.0680960904284402	0.0306755290133753	0.0264266995941384	1.07046816528155	1.00800391499195	1.13680321657322	44.8772433689844	0.807205370018368	0.00976118730837761	0.00789414837534594	0.221720955611836
CENPV	8	-0.264484	0.0752431745874671	0.000439663040836892	0.767602013572399	0.662350429212022	0.889578726387135	3.83974419236178	0.798039735872405	0.00202158359455763	0.0153694104434458	0.899653467639142
ST3GAL1	34	-0.0849446	0.0368411166217677	0.0211272823914118	0.918563133894415	0.8545731030608	0.987344708051149	26.2297244209088	0.792366995966308	-0.00730661	0.00815437672796436	0.376925407708924
IL2RB	29	-0.0989291	0.0462049362832375	0.0322663922883637	0.90580688238515	0.827380308180262	0.991667435234081	21.7919312787231	0.790831801183039	0.00900198606509535	0.00951911717344098	0.352701506072246
BGLAP	13	-0.161807	0.0714234389274969	0.0234845407444509	0.850605477297784	0.739488315758911	0.978419351043374	8.00460554028099	0.784770375617717	0.0173045773592997	0.017052920122245	0.332021958307188
NT5C2	13	-0.154164	0.0767585987528115	0.0445975538209436	0.857131166826774	0.737410044196917	0.99628943615208	8.07500215587097	0.779242083305704	-0.00973107	0.0157089848969872	0.548229984848335
SARS2	3	0.279756100273419	0.139946462425676	0.0456059402686822	1.32280714068934	1.0054759725459	1.74028895690875	0.503413114362356	0.777472848422835	0.00885130312263813	0.0386243343764546	0.85658602118368
CTSB	247	0.026470616120103	0.012516020757396	0.0344351759856981	1.0268240747431	1.00194109692987	1.05233	228.834028368278	0.77709920933888	0.000228888766567849	0.00319725865525731	0.942987344641046
MTFR1	8	0.153085058338574	0.0590711068569216	0.0095547799696344	1.16542410376498	1.03801028056412	1.30847773578723	4.07110575497902	0.771551966316225	0.00734700040526788	0.0207874853804119	0.735850015191754
SBSN	5	-0.509481	0.165333104366222	0.00205931994783988	0.60080745611181	0.434511158718371	0.83074874390857	1.82496614953095	0.767911614393899	0.0165633152971128	0.0366129039279454	0.681698012371209
CYB5A	5	-0.296672	0.145208297751177	0.0410443911363889	0.743287505306274	0.559181808020838	0.988008385859069	1.92332813088675	0.749858363144052	-0.0226864	0.0350420826845536	0.563495486071152
GNAI3	7	0.253202347669476	0.0968034582452295	0.00890621530464611	1.28814390338195	1.06552492974431	1.55727441892728	3.48402968646607	0.746093250334023	0.00932453640215162	0.0140951065388351	0.537527132939423
CHP1	6	0.351355088279376	0.0950880278991556	0.000219842876510681	1.42099181387621	1.17937254272327	1.7121118747098	2.70235638348876	0.745758015526548	0.0258739321277837	0.0311027933333941	0.452253498561667
SCO1	5	0.386765031224812	0.133728723487401	0.00382601531905817	1.47221052712496	1.13275954756452	1.9133838605356	1.94752122142256	0.745410691880709	0.020509482151073	0.0195246613584383	0.370666934969927
KLRG2	12	0.132606941292246	0.0608276973073537	0.0292543406128969	1.1418011152471	1.01347463004086	1.2863763414847	7.72569294276992	0.737644745843264	-0.00322235	0.0127015349716562	0.804869052463454
CALCOCO2	4	-0.495092	0.181404046995157	0.00634843421566649	0.609515105474001	0.42713998784627	0.869758567148459	1.29160186816632	0.731128255601717	-0.02562	0.0436167041744134	0.61642293015028
PCSK7	255	0.0344707039958035	0.0122453941272593	0.00487782313511374	1.03507170446693	1.01052473092073	1.06021495625536	240.498883655415	0.719128000218156	-0.00744485	0.00300184372429948	0.0137862722909601
LGALS8	5	0.280558750163835	0.0778631598900013	0.000314289111742515	1.32386931791705	1.13649271786432	1.54213920016634	2.10374306616794	0.716684750604813	0.00298490975394874	0.0201445620572862	0.891604146676987
BDH2	14	-0.189852	0.0724438569685441	0.00877556274285885	0.827081636231864	0.717600813365083	0.953265409196181	9.81979010654971	0.708600193152578	-0.0172109	0.0195541770789165	0.396055490365736
THBS3	27	0.151978255234886	0.055963839071027	0.00661456059746208	1.16413492231644	1.04319605511059	1.29909436554862	21.8169826237199	0.698667517092748	-0.00168193	0.0099388557008249	0.866979475968215
CHAD	15	0.186429757822683	0.0770105396509125	0.0154849328197052	1.20493998150522	1.03612635440001	1.40125801536103	10.9803580591145	0.687578331037301	-0.00519556	0.0201897967870704	0.800947664894726
EPB41	3	-0.396467	0.174820671097069	0.0233382093243976	0.672692162819004	0.477535880390823	0.947603655557285	0.755604977886988	0.685365854632519	0.030063356591108	0.0455065340177309	0.628330262804602
C3	4	0.401195021071182	0.106974346665454	0.000176563030965953	1.49360852523295	1.21109547541397	1.8420235827287	1.49102982652597	0.684342183911225	-0.00541671	0.088683124231623	0.956850565876761
GZMK	30	-0.125442	0.0537389865493991	0.0195806438453178	0.882106683161605	0.793921500921063	0.980087073565392	25.1037528492955	0.672852475327853	0.000740562597815965	0.0115316004827053	0.949251132019986
ERAP1	648	0.0347724665218677	0.00672317412969361	2.31562877325818e-07	1.03538409745101	1.02182990577816	1.04911808040895	630.540873154469	0.671086709692842	-0.000848713	0.00190769144257097	0.656548241955832
PLSCR3	7	-0.522294	0.167719772991404	0.00184515577409924	0.593158381948756	0.426977233377646	0.824017859905142	4.04175732471097	0.671025381034589	-0.0225512	0.034838627544302	0.545975852598382
EDC4	33	0.11711895669013	0.0392746348351952	0.00286324473313613	1.12425315917105	1.04095719785427	1.21421434859327	28.0119149508608	0.668770459859333	0.00604735607262801	0.00845160107495664	0.479638001570996
OTOR	74	0.0647966245475492	0.0284114783176226	0.0225691941644728	1.06694201250296	1.00915175055487	1.12804170177375	67.463612046022	0.660838793190742	-0.00739866	0.00520943418450649	0.159852880252394
FJX1	46	0.0710042303933532	0.0346606668039091	0.0405057952825148	1.07358576754885	1.00307403865386	1.14905416336987	40.636245806143	0.657195700582929	-0.0118196	0.00833669899060801	0.163300214016721
GAS6	48	0.0704872178646618	0.0346530512928903	0.0419431249052373	1.07303085371746	1.00257053550615	1.14844309926617	42.5771543123738	0.656139062770319	-0.000523072	0.00673961566123122	0.938473699080139
ASNA1	12	0.15487511428287	0.0610582260915933	0.0111961904604784	1.16751214640857	1.03582788010856	1.31593736583792	8.64696511371693	0.654442331740697	-0.00742866	0.0136946027284326	0.599386802233533
CLEC4G	26	0.111763700594308	0.0494933376121413	0.0239359059959754	1.11824858794579	1.01486617739916	1.23216236021127	21.780708724183	0.648373330916542	0.00571178292861647	0.0115358184594427	0.625007986799845
GLIPR2	43	0.085902294839963	0.0344133591571124	0.0125535219243409	1.08969985380505	1.01862340303538	1.16573580367808	37.9914057789636	0.647546310973603	-0.000755726	0.00741203104677186	0.919285923459223
SERPINH1	16	0.144522550729096	0.0679159550884867	0.0333402598465978	1.15548775176121	1.01147258986439	1.32000803368206	12.4150599225357	0.647379358007059	0.000225010838838806	0.0165062935696525	0.989316075251357
TAPBP	78	-0.071317	0.0183530701487005	0.000101978327490319	0.931166645854699	0.898266001923371	0.965272336363297	71.8404228816783	0.644821901123969	-0.0111194	0.00426925098534442	0.011061478709077
TSSC4	4	0.287742071887291	0.140720197064733	0.0408763930448995	1.33341333498068	1.0120019377543	1.75690485914463	1.67876719425188	0.641664605719564	-0.022356	0.0391058179108111	0.62522477294065
COL6A3	6	0.284145644948031	0.144148704039532	0.0487012263848092	1.3286264243883	1.00161548852847	1.76240103692512	3.38151878792426	0.641386164573302	-0.0110412	0.0500667939356412	0.836258345656696
ATXN3	30	-0.0818535	0.0409362353852558	0.0455502318855481	0.921406901262567	0.850365894597216	0.998382793910635	25.8523690519843	0.633369459408562	0.00839430221843742	0.00831147379828216	0.321160417785019
PRSS27	119	0.0634491753594841	0.0176586926043615	0.000326786508383118	1.06550533049988	1.02925798308649	1.10302919965621	112.38003303501	0.628625433293431	-0.0120167	0.00440118157236142	0.00730584293212761
DAPP1	5	0.305661804941987	0.147079382313669	0.0376900453533947	1.35752312129442	1.01753823559324	1.81110543111386	2.60197300182926	0.626473655070253	-0.0230361	0.039995645230179	0.605006100944046
PKN1	23	0.141778940799388	0.0586929465982182	0.0157091178223427	1.15232188902394	1.02710150806868	1.29280867128754	19.3357930060791	0.624511690696631	0.0112801254861727	0.0119983411503739	0.357834792141335
TEC	13	0.149686302260466	0.0739550787555665	0.0429684504461665	1.16146983511254	1.00474557263151	1.34264057948837	10.089401361496	0.608117664018851	0.0081978152301433	0.0162903291905158	0.624725204691719
CASQ1	12	0.158562231507055	0.0697785768103114	0.0230646158475587	1.17182484638234	1.02203549383557	1.34356730160678	9.16004897456984	0.607121831701423	-0.00342821	0.0175638938561735	0.849156927683973
BCHE	137	-0.0734718	0.019142905828463	0.000124005399928567	0.929162345429755	0.894945999774491	0.96468687985875	131.039517549402	0.60409046344692	0.00571444648911486	0.00379972996367257	0.134940776434322
FAM171B	11	0.18115547518317	0.0767389525890628	0.0182418706563703	1.19860151759783	1.03122470317219	1.39314505710395	8.35680701323544	0.594027975966077	0.00735168440538483	0.0202337117463195	0.724739895036243
UNC5B	30	0.148067658283853	0.0485551698874513	0.00229243572761137	1.15959134966963	1.05432370694392	1.27536930960819	26.7750151602106	0.583842285962377	0.00514361582517964	0.00855999371118138	0.552746793364826
BTC	12	0.128246574945987	0.0645125398995874	0.0468191553828167	1.13683328274591	1.0018036213146	1.29006312740507	9.42729231400845	0.582514419346481	-0.0104406	0.0143335720823575	0.483075578282086
SIRT2	56	-0.0563706	0.024753758642779	0.0227710112915924	0.945188767962905	0.900425379060117	0.992177506164659	52.3803513389518	0.575337337681906	0.000174996307023788	0.00540591060112493	0.974295312408896
ARL1	12	0.171873659064224	0.0768175017483485	0.0252583549168764	1.18752779036353	1.02154006438537	1.38048648511323	9.7278948366264	0.555016619635827	-0.00280822	0.0149017811323145	0.854294186605463
EPHB6	29	0.118961743314308	0.0541065624419538	0.0279023587245702	1.12632682793267	1.0129966121908	1.25234	26.3385505544809	0.554441259031373	-0.0154923	0.0120245715453907	0.208542621218086
XG	4	-0.821463	0.294999963037288	0.00535901621693351	0.439787608286695	0.246680005983316	0.78406492504955	2.16029776353428	0.539810748639033	-0.0758732	0.457799331588821	0.883604426012405
OSM	3	-0.82798	0.224019398257387	0.000219006659275947	0.436931024818348	0.281659057662757	0.677800749718461	1.27541224356765	0.52850335698348	0.10229875788402	0.10748135717103	0.515724436944249
CELA2A	34	-0.0897032	0.0480933695541998	0.0621549	0.914202446530491	0.831963889396338	1.0045701789398	32.0266059526803	0.515409647348165	-0.00326142	0.00947085195770147	0.732825212194004
C10orf54	30	-0.0771666	0.0372174250735531	0.038135150239706	0.925735634856503	0.860610954493415	0.99578847000341	28.072856870348	0.514019979415677	0.0109160779298269	0.00994404115194904	0.281664195438618
LILRA6	265	-0.0252579	0.0097658526235521	0.00969979386413791	0.975058384513925	0.956572209613851	0.993901812801669	262.600433979008	0.512758080042108	-0.00107917	0.0027976301710696	0.699997090358983
SNRPF	25	0.149035828572647	0.0442132224903065	0.000749385704970671	1.16071457521058	1.06436450537473	1.26578659688764	23.1264245909607	0.512345371829526	0.0110392142327477	0.00996020128798492	0.279174094844125
XRCC4	3	0.342588058657913	0.127136699246301	0.00704640133152318	1.40858838660394	1.09790094845054	1.80719512600445	1.33954815885717	0.511824196340647	0.0380097925733787	0.0338289311676404	0.462991823517405
NPS	13	-0.157859	0.0489466705777078	0.00125919744901213	0.853970267936401	0.775851319922103	0.939954859640619	11.2051901488424	0.511420587205481	-0.000425125	0.0120107402579382	0.972398616071432
HAVCR1	75	0.0485836391809805	0.0235341931404118	0.0389812119429951	1.04978317115318	1.00245964059069	1.09934072337024	73.0193418989143	0.510400450324281	0.00443808177068401	0.00549441064602674	0.421861786906901
RNF24	41	0.0970728849094737	0.0383090889580212	0.0112788444968043	1.10194068554132	1.02223056750777	1.1878663317726	39.1209328165385	0.50967428329678	0.00190347115960821	0.00718239751609037	0.792390646655545
JAG1	16	0.270083670372625	0.053463194230353	4.37738483436036e-07	1.31007406053245	1.17974204621929	1.45480450542572	14.2126572846317	0.509465723224189	0.00207928488592215	0.0115988680310938	0.860297265580665
CHST12	25	-0.141817	0.0414695526970371	0.000626718390147637	0.867780271720533	0.800037191649267	0.941259491243118	23.1836765744848	0.508977764716873	-0.00486435	0.00950400058925369	0.613655459217996
AIFM1	7	-0.33198	0.126978859102961	0.00893714681808275	0.717501839466472	0.559417994362178	0.920258008905724	5.29826109154526	0.50616671157255	0.0323657543569777	0.0222250723926889	0.205093253133338
LAMTOR3	27	0.100868023024358	0.042006275526751	0.0163386869037409	1.10613064835212	1.01870857583781	1.20105498298924	25.2301735289702	0.505977860341118	-0.00641773	0.00849216587931527	0.45687704393896
NOVA1	4	-1.00155	0.287898950589114	0.000503623202266808	0.36730997458561	0.208914309565249	0.645798833554499	2.33715986031356	0.505439466057544	0.0966948307354685	0.591596249679501	0.885189528355972
PTRH2	3	0.395304928688445	0.142789554578516	0.00563246122169435	1.48483689126255	1.12236425427125	1.96437171378536	1.37272056099358	0.50340499163048	0.0594360803798942	0.0729465704941645	0.564746920605828
GPR68	3	-0.287009	0.138739229713225	0.038574771106763	0.750504921398803	0.571816032592915	0.985032956298404	1.40540060121108	0.495246183022887	-0.00493726	0.035704816748989	0.912522923362074
COTL1	11	0.241751819039143	0.0787246909473644	0.00213449429102077	1.27347810057515	1.09139	1.4859469017113	9.40078291200729	0.494536398110892	-0.0106132	0.0168191912834919	0.54372060532798
EIF3G	5	0.234977766511549	0.110814	0.0339661918645111	1.26488064571103	1.01794166307445	1.57172371063205	3.40334300416261	0.492726588611869	-0.011011	0.0256164002302371	0.696315077522206
EPHB1	41	-0.110568	0.0320550658260738	0.000562037397100035	0.895325796995379	0.840804979605174	0.953381940175746	39.8110165265727	0.478670734270993	-0.000222905	0.00807482499674906	0.978118039312047
ACADM	17	-0.12722	0.0536709485539782	0.0177704429554974	0.880540075405737	0.792617200678023	0.978215995984302	15.7866206245216	0.467949858688949	-0.0213082	0.0124568833762145	0.107758836148048
CD226	3	0.248924462646945	0.122401932761101	0.0419854360287643	1.28264514179148	1.00905744709659	1.63041119660237	1.52533575132646	0.466420413973754	0.03615113006782	0.0301106953879809	0.44212563887171
GSTM3	200	-0.0355702	0.0124860862249856	0.00438860371568568	0.965054966203761	0.941724087107346	0.988963859526279	200.31937925418	0.46041211459346	-0.0046623	0.00315793705202507	0.141432205382548
FUT8	255	0.0285774010497945	0.0124686064473084	0.0219086280585653	1.02898965263165	1.00414750962325	1.05444637872006	255.659118214677	0.458973595691912	0.000271916598021579	0.00314444361017953	0.93115701565068
NRAC	16	0.220429813695791	0.0623234702137161	0.000404903792942272	1.24661242654868	1.10326703752134	1.40858240949261	14.9287767760477	0.456559651334103	0.00237680176356236	0.01455422873331	0.872610984919177
BTD	118	0.0440822582812196	0.0184835483861046	0.0170816448466936	1.04506831687636	1.00788543097708	1.08362295293821	118.005633851343	0.456553255588773	0.00404679899109511	0.00385333404818387	0.295805895323569
ENG	118	0.0659341237368038	0.0162089772644633	4.74685595972761e-05	1.06815634869945	1.03475483917671	1.1026360467903	118.043772391012	0.455570848135271	0.00179822753420511	0.00383522809632665	0.640041770018049
MMP1	232	-0.0304128	0.0128537333084208	0.0179780388211338	0.970044982965596	0.94591160825997	0.994794080926542	232.789809824336	0.454595901908247	-0.00725584	0.0033698010899749	0.0323436262338934
ITGB6	5	-0.402607	0.203969212333168	0.0483974586785044	0.668574772247054	0.448257832076137	0.997176611538331	3.67402077800418	0.451915722484758	-0.0655167	0.0974946890211259	0.549704915615149
C10orf35	25	-0.116957	0.0436924787580673	0.00743248603752556	0.889623588100843	0.81660963699406	0.969165795567479	24.3103717079504	0.443968672316718	0.00490197308009796	0.00777297450100187	0.534490654082879
SORCS1	7	0.297354926607986	0.121995811352834	0.0147925218131529	1.34629304988546	1.05997268227842	1.7099544228573	5.82397800538962	0.443194441191019	0.0160670572943515	0.0255272755075229	0.556717293944228
ENO3	33	0.115120134912367	0.0346300065389089	0.000886444201222416	1.12200822183503	1.04838	1.2008083412559	32.672550245311	0.433764530694961	0.00315501482548842	0.0103380228812469	0.762264636802392
NCMAP	113	0.0578820184025718	0.0215693413238173	0.0072848995736884	1.05958997621742	1.01572852069227	1.10534546862505	113.888994713507	0.432500560670472	-0.000895228	0.0043774938269338	0.838331871770635
PROK2	97	0.0453181008943319	0.0186548724707502	0.01512841328402	1.04636065523489	1.0087929840051	1.08532735475295	97.780883839542	0.430225299778883	0.00207138791562049	0.00430151439440936	0.631234118340783
CD79A	6	-0.285832	0.118381576717278	0.0157569378757262	0.751388836795537	0.595794248081653	0.947617715140437	4.92636388304609	0.42493285475663	-0.000700899	0.0241240229817188	0.978213340570494
TMEM190	235	0.0318078014090991	0.0104327846300712	0.0022973336941724	1.03231907596505	1.01142430814864	1.05364550368777	237.583669738533	0.422461280394407	0.00635368849212373	0.0032133692725255	0.0491903086028009
GP1BA	49	-0.0766691	0.0384109502766502	0.0459314798454145	0.926196263793815	0.859027295676972	0.998617300501012	49.3819065636484	0.417748687378194	-0.00396247	0.00777094849181308	0.612502283095389
FKBP7	59	0.0927984496488215	0.0296094573251629	0.00172393022596979	1.09724056375928	1.03537524161018	1.16280243758433	59.6119026295506	0.416793088944359	0.00614706523631331	0.00651032339725036	0.349051258617332
CCDC126	78	0.0749182802901121	0.0249211708748496	0.00264525990475326	1.07779607010355	1.02641565380337	1.13174849236388	78.9658760127602	0.416549757950179	-0.00421406	0.00543546326645968	0.440574490803222
SPTLC1	5	-0.252622	0.118153500546084	0.0325100945231929	0.776761547736253	0.616188272386499	0.979178814463329	3.95184723711209	0.412561840647593	-0.0277053	0.0830558686720974	0.760656002217082
EGFL6	14	-0.15289	0.0561693399411468	0.00648994651338491	0.858224374831719	0.768756033960044	0.958105100991736	13.5085875630392	0.409337746921387	0.00323313523712692	0.0125862414151992	0.801623981050136
IGLON5	8	0.206002982365995	0.0935962251527454	0.0277377704898767	1.22875686859255	1.02281065418641	1.47617101555748	7.19477564956057	0.408885726275676	0.00509538801901636	0.0192711808488728	0.80031603393043
CRYBB1	22	-0.111519	0.0458484250075097	0.0150013396692647	0.894474158329203	0.817599902339909	0.978576462190071	21.8828	0.406287916891437	-0.00773724	0.0116293223705637	0.51344503899635
TDO2	64	-0.0606779	0.0278893773768918	0.0295803484825447	0.941126298305259	0.891062141009906	0.994003300777552	65.0392631461193	0.405542697087127	0.00247162350846839	0.00674041508678814	0.715100887213673
CD300C	96	-0.0491303	0.0219907079448793	0.0254737978306063	0.952057028619143	0.911893447563641	0.993989580871347	97.744472122014	0.403037170656367	-0.00903112	0.00465967198505533	0.0556060719772869
IGFALS	37	0.120625164588976	0.0429955462221488	0.00502343769895129	1.12820194306131	1.03702277769193	1.22739794313895	37.4576595809541	0.402093891211268	0.00827606880166338	0.00938844894573501	0.384052406478294
COL11A2	35	-0.0879101	0.0344646491032142	0.0107496363594703	0.915843162406639	0.856020579814329	0.979846417137451	35.6644283188773	0.390017812742127	-0.000808516	0.00610338621562426	0.895416935775585
ZP4	9	0.262024978925834	0.0894037450489655	0.00338084492180449	1.29955900361192	1.0906715840111	1.54845292444296	8.5065530452234	0.385613883662238	0.0234517130268597	0.0228773011177404	0.33942596154537
BAGE3	13	-0.129695	0.0498133506731358	0.00922440680119931	0.878363112682897	0.796658343565915	0.968447470553796	12.8900582567919	0.377082154610124	0.0153905803745881	0.0116638361707883	0.213802000764877
SRSF6	3	-0.415049	0.196999215525329	0.0351299041734368	0.660307699384897	0.448804542295879	0.971483612078805	1.95823141080028	0.375643131214957	0.176222169238569	0.143427537838954	0.434913382827332
ITCH	18	-0.191909	0.0808303075821971	0.0175858683676068	0.825381749613117	0.704450878275723	0.967072444088525	18.2591196059122	0.372672997164492	0.0254706599776716	0.0207688312958276	0.237795520556143
CPVL	4	-0.569161	0.228349481569795	0.0126847339786531	0.566000070112443	0.361777440750727	0.885505958311046	3.12750292469604	0.372381435611214	-0.0681881	0.0693765327438536	0.429299565739229
DHX58	20	-0.113724	0.0544304034437481	0.0366768896468237	0.892504464211599	0.802191955156255	0.992984551287945	20.3778974735844	0.372168781937192	0.0119993574080617	0.0143764934740502	0.414854878899264
EPHA4	87	0.0833277819597344	0.0201644042622122	3.58964149305052e-05	1.08689801572753	1.04477917741221	1.13071481719084	90.008716884082	0.362529955713577	0.000689229545051041	0.00438662337190407	0.875522305793858
ZHX3	13	-0.305951	0.0796505410034416	0.00012245332995775	0.736422982557126	0.629980960716519	0.860849522534011	13.1184870369872	0.360487711380324	0.00530489661563082	0.0156530802051422	0.741063052888359
SPON2	32	0.086168246678002	0.0431171227108602	0.0456658034434774	1.08998970002494	1.0016600625455	1.1861085318119	33.2001128353093	0.360406316238612	0.00223771893840549	0.0098505977420344	0.821835784900275
NAP1L2	8	0.179860548243574	0.0884917786515203	0.0421019116462025	1.19705042069818	1.00643729296628	1.42376452036112	7.76418542733911	0.353846486593628	-0.0383624	0.0245944620617634	0.169824787314513
PRKCG	5	-0.499837	0.17167506484636	0.00359662887013899	0.606629427196945	0.433302014820499	0.849290447203995	4.4059903684164	0.353840576163228	0.000458229827787927	0.0762283780839228	0.995581115196391
RTN4R	62	0.053791938010193	0.0247469508736342	0.0297292187070332	1.05526501877281	1.00530191999277	1.10771126335221	64.7188072946055	0.348201460651006	0.00272240838413864	0.00723991523104653	0.708222655231462
IL1RAP	213	0.0222696706179176	0.0111379367522744	0.0455604341800675	1.02251949075673	1.00043941109624	1.04508688620307	219.566109587292	0.346255887551493	-0.00067287	0.00291028840961136	0.817380332179185
CPNE1	178	-0.0393796	0.0153027629361406	0.0100714711886535	0.961385692088674	0.932978594217658	0.990657722139757	184.373741764961	0.336542634907802	0.000345423679587134	0.00360444593744341	0.923762499109139
NAGLU	462	0.0292515739280594	0.00892864599915823	0.0010523305760811	1.02968360344259	1.01182074706447	1.04786181373978	473.351861863022	0.335375056819488	-0.00384398	0.0021728053023788	0.0775346453176282
C1S	55	-0.0560591	0.0278334310334719	0.0439997206372547	0.94548322612583	0.89528546468136	0.998495525897393	57.8550587112906	0.334940860937534	0.00735830894554302	0.00728322948975254	0.31693782567675
YWHAE	7	0.359916842341559	0.118849093279303	0.0024589180975004	1.43321022719819	1.13538592993747	1.80915713431345	6.93837708483944	0.326583697695186	-0.049014	0.0327569308693675	0.194828554910397
ANK2	77	0.0526553402441308	0.0262949781426342	0.0452324274964585	1.05406628827613	1.00111780736605	1.1098151804965	81.110222931321	0.32298658590239	-0.000259931	0.00506534135012945	0.959210513025297
FGFBP3	40	-0.0734442	0.0355958815999708	0.0390862897761602	0.929188016840864	0.86657024784533	0.996330502676986	42.5003181388211	0.322725820762004	-0.012188	0.00743928628715764	0.109607872914099
SMIM13	3	-0.697761	0.21311731263065	0.00106010989550271	0.49769858579547	0.32776100897332	0.755745422796686	2.31190400988992	0.314757743295475	-0.0580686	0.0750923619103256	0.580948746202041
B4GALT6	150	-0.0458125	0.016945647548841	0.00686140861601641	0.955221043836822	0.924015922852335	0.987479999015693	157.243163467622	0.305923755557428	0.00112849910860665	0.0037728426213307	0.765274882657969
SNRPD3	7	-0.301151	0.140703350581208	0.0323287286603295	0.739966384954203	0.561620408677882	0.974947210610076	7.25125299854736	0.298235292353755	-0.00113674	0.0518576429621217	0.983359378659089
LIFR	51	0.154998651777711	0.0296090790008447	1.65132050094335e-07	1.1676563868437	1.10182165155185	1.23742480084375	55.0345292383597	0.289901483355333	0.00434956791584201	0.00690767094430206	0.531834331114491
CD1D	8	-0.441681	0.172483915440336	0.0104458458767713	0.642954501445804	0.458520722820582	0.901574280844841	8.51196118414846	0.289618065049058	-0.00284554	0.0353081053455971	0.938387610684565
GPC5	124	-0.0803895	0.0190507051746452	2.4455423524338e-05	0.922756817053381	0.888936982787625	0.957863335540753	131.221957110838	0.289359163778209	0.000606622406957902	0.00462460667514731	0.895854710199782
APOC2	6	-0.370133	0.140893721830377	0.00861321085184045	0.690642509097496	0.523988974011342	0.910299832687243	6.22296869328959	0.285123752601864	-0.0635333	0.0348434277533717	0.142315109832686
DEFB113	19	-0.175437	0.0625267999045524	0.0050192764756372	0.839089988118412	0.742308874381536	0.94848927779176	20.8959834571894	0.284693263205713	0.00419004305557468	0.0159577483641892	0.79603668944689
ISLR2	111	0.087243281240035	0.0195386002591555	8.00031053322103e-06	1.09116210670066	1.05016534660823	1.13375931413551	118.113525018229	0.281358104061945	0.00208309945577254	0.00413991398527687	0.615856819422804
NTM	83	0.0650003188157695	0.0236679619656611	0.00602638993783493	1.06715936461137	1.01878537955053	1.11783024406984	89.0613870654558	0.278249586904019	-0.00348258	0.00489324547325023	0.478687904698402
DNASE1L2	8	-0.494457	0.160731804226496	0.00209598844570861	0.609902294234935	0.445084625909363	0.835752993608878	8.72053048332287	0.273348402930384	-0.0793908	0.0459495857530043	0.134767589447083
AMY2B	164	0.0435773072360037	0.0178851448339977	0.0148298213191495	1.04454074174844	1.00855884259787	1.08180635089371	173.85543502616	0.265949640677405	0.00394350005761599	0.00430569503765626	0.361091164281319
PPIE	36	-0.183291	0.0486812706354312	0.000166466506606688	0.832525841902622	0.756762126524041	0.915874689209426	39.8451200476396	0.263281188001218	0.00584849274616174	0.0108859512492594	0.594592896438766
TAPBPL	399	0.0178927929371905	0.00838763057756722	0.0329053964056965	1.01805382797848	1.00145409317492	1.03492871388225	415.82873241531	0.259051853088385	3.11536673292682e-05	0.00215325287804933	0.988463726900631
ADPGK	4	-0.43409	0.19569773219936	0.0265435449604408	0.647853963611746	0.441464562659823	0.950732615181317	4.05140241552636	0.255966826257168	-0.00871756	0.101861294602712	0.939594453617916
CRISP2	342	-0.0230847	0.0101894797984964	0.0234796121490742	0.977179746592551	0.957857704299486	0.99689155587992	357.866871515603	0.254324705992372	0.00130896949546872	0.00249830855861119	0.600660046236112
FGF19	26	-0.22182	0.0456224982601164	1.16156720320655e-06	0.80105923223313	0.732537691544692	0.875990274565664	29.3073243732045	0.251273657887031	0.0225577807580684	0.0105346561766351	0.0426108277212108
ADGRF5	210	0.0323457012809824	0.0115075746151251	0.00494156841225795	1.03287450963421	1.00983894226674	1.05643554432299	222.404591884943	0.249974582726309	-0.00194427	0.00287534826400054	0.499673526434283
CADM2	5	0.506913235009461	0.163708678562878	0.00195862988060027	1.66015875777517	1.20447552716153	2.28823835674992	5.40452573615172	0.248250081092153	-0.036961	0.034543133862655	0.363059570141568
TNFSF14	8	-0.283194	0.0958695248715263	0.0031372893588311	0.753373363775709	0.624316012954681	0.909109190649458	9.06196287193801	0.248237938289672	-0.00147016	0.0284968315112802	0.960529892323238
PCOLCE	23	0.120229760591285	0.060639771555758	0.0474022664776177	1.12775593568519	1.00137675520048	1.27008485454463	26.2849	0.239649710808265	0.0110639674270736	0.0109491656326626	0.323764986122291
NSF	3	-0.700723	0.297598256783876	0.0185429682434565	0.496226412493524	0.276923062825888	0.889202401358002	2.86535526189259	0.238668998390126	-0.0832548	0.0588572786021656	0.39176157862546
CRELD1	284	-0.0271172	0.0117992382290843	0.0215496618083113	0.973247205100606	0.950997665577649	0.996017294806704	299.649057725349	0.237479682621165	0.000542195363437572	0.00289084482014261	0.851359578904843
SAR1A	8	0.0449699169312294	0.0936994016678257	0.631271	1.04599639265399	0.870505753533212	1.25686527516261	9.2517203799366	0.23508528792358	0.0132312599031647	0.0215914143320069	0.562498639717523
ADAM22	67	-0.0701594	0.034191424774714	0.0401736382753571	0.932245203597182	0.87181799562685	0.996860725506211	73.9789274182422	0.233975167035572	-0.0016816	0.00756958600970706	0.824892032254138
NDUFS4	481	-0.024244	0.00981712674947339	0.0135279691584959	0.976047550330853	0.957446396192242	0.995010085468614	502.508223152521	0.230612393900973	0.00105209374760562	0.00240973914202535	0.662597702192359
APOBEC3G	10	0.186793479594434	0.0919070089098636	0.0421113349644412	1.2053783241227	1.00667794080498	1.44329864137383	11.7628365610897	0.227012063971448	0.0238990424581857	0.0238260743369282	0.34520153024193
C1orf162	29	-0.123801	0.0480376705917756	0.00996162155555252	0.883555917269059	0.804162003703035	0.970788293088091	33.3959207645663	0.221471609707625	0.00656281481860927	0.0107344867438093	0.546063833151186
APTX	12	-0.193764	0.0879008908762153	0.0275002438007543	0.823852559660747	0.693468512747022	0.978751057305995	14.2179520397753	0.221167080493898	-0.00185943	0.0280035467767979	0.948368370882746
C1QTNF5	37	-0.101603	0.0412490305792496	0.0137718331961188	0.903388148926059	0.833225409246703	0.979459025808965	42.5372885308065	0.210198304947134	0.0026800483829996	0.00831854961058999	0.749234886956252
VNN2	228	-0.0559016	0.013362377174556	2.87048540266354e-05	0.945632205925398	0.921187358996138	0.970725727128744	244.097297952245	0.207760981267579	-0.00255213	0.00308817626103115	0.409436879477303
NTNG1	167	-0.0407291	0.0139213137721539	0.00343724243086123	0.960089223518321	0.934246616105003	0.986646674685319	180.623216489616	0.207116801921856	0.010466872912721	0.00306857820046072	0.000813971520275074
CTHRC1	27	0.146771811326422	0.0561510312328484	0.00895216209902263	1.15808966993099	1.03739814012488	1.29282252563073	31.7060571924039	0.203019662068239	0.00724577689156625	0.011591880353817	0.537587045762423
SERPING1	177	-0.0346965	0.0151468703943671	0.0219824323997881	0.965898520891127	0.937644530551658	0.995003887145553	191.651197553533	0.198782191597617	0.00371493121658582	0.00372867478463376	0.320473179990901
EGLN1	55	-0.0820018	0.0384265088578478	0.0328436467943602	0.921270334133202	0.854432544734406	0.993336494243353	62.5514756967918	0.198651085862564	0.0105114656816105	0.00719827972313056	0.150117401074787
DVL2	23	-0.100292	0.0440461052808966	0.0227881500634886	0.904573639995214	0.829757384568788	0.986135809564894	27.3420896523539	0.198520703336369	-0.00793564	0.0107859690172461	0.470029254254844
MDM4	23	-0.165584	0.0525254747034857	0.00161908831549238	0.847398919087607	0.764499699429495	0.939287390965246	27.5619242816729	0.190657109772308	-0.00929299	0.0144817611289762	0.528008857853332
FAM3D	188	-0.0976873	0.0151369711351331	1.0925298859976e-10	0.906932415698662	0.88042035521336	0.934242832726966	204.158657455922	0.185204680496963	0.0028300350646252	0.00352489999438514	0.423074826358079
GCK	13	-0.244367	0.101294506188316	0.0158462018031539	0.783200313917784	0.642168840085579	0.95520475836101	16.2414790884096	0.180424542886572	-0.0128195	0.020885218022622	0.551824433398722
MAN2B2	114	0.0401087129907932	0.0183206942060832	0.0285781461697967	1.04092392999514	1.00420898534906	1.07898121192363	126.614689825081	0.179948776016589	0.00388338626207097	0.00449799816577763	0.389785310137945
CLIC5	47	-0.107391	0.0344650587061066	0.00183368177482371	0.898174796921517	0.839505632340901	0.960944077975431	54.6254921499274	0.17955531620558	-0.017895	0.0064752570803694	0.00825407022107795
ADH7	36	0.0992695784232931	0.0394100608677494	0.0117725681314518	1.10436397213238	1.02227021913948	1.19305029150771	42.5005512829507	0.179339162147694	-0.00907878	0.00782284814320132	0.253910390936349
TFF3	11	-0.388958	0.112682194435146	0.000556835502746154	0.677762902101689	0.543451476970542	0.845268751547075	13.9408615425894	0.175706227966873	0.000295739699744246	0.0186172866488288	0.987672536035677
SULT1B1	76	-0.0856427	0.0257375587212905	0.00087617685653685	0.917922190535901	0.872765592851806	0.965415175368051	86.2903541395282	0.175386124323973	-0.00654201	0.00623686726455285	0.297626228525483
CTRB2	317	0.0328761657391233	0.0100496546982261	0.00107026771245349	1.03342255819858	1.01326606622375	1.05398001511468	339.360313096442	0.175247888909413	-0.000901882	0.00240195538628977	0.707557657345591
ATG4B	4	0.468288167279938	0.22188429547115	0.034814783126826	1.5972576137569	1.03395881874072	2.46744051935412	4.97356319466311	0.173743244126028	-0.0673366	0.11491773067212	0.617222869005741
ERAP2	674	-0.0220547	0.00741957374871931	0.00295384318587788	0.978186736709279	0.964064522661026	0.992515821692968	707.555357813311	0.172504046487176	0.000303598497549119	0.0019651748543166	0.877270329412282
LPO	68	0.0873927689324994	0.0282898035108266	0.00200698482198326	1.09132523419857	1.03246046447162	1.15354612382962	78.023811992873	0.168158433316041	0.0100991056209848	0.00595677887657041	0.0947133098051727
C9orf89	7	-0.457576	0.180577349371199	0.0112781465310273	0.632815822725963	0.444187964217915	0.901545961960997	9.13701482524074	0.166017821796094	0.046431559229486	0.0350973324632377	0.243127299836938
APOL1	175	-0.0437238	0.0150218980317086	0.00360650245878589	0.957218260586871	0.929445816966811	0.985820562828649	192.098868020194	0.165049736359448	-0.0038242	0.00381220283429268	0.31719034444905
QSOX2	227	-0.0630698	0.011322971609095	2.54633726062813e-08	0.93887796596715	0.918270936350226	0.959947440438661	246.850288561537	0.162751778968423	-0.0014869	0.00285815937754144	0.603413981951977
VWC2	70	-0.0913052	0.0311470884234658	0.00337415286950518	0.912739076842571	0.858684665619102	0.970196226567966	80.5404482679883	0.161466158558671	0.0030520286497452	0.00688647075718221	0.659033701018044
AMIGO1	4	0.605478073258582	0.245554872943902	0.0136724945103787	1.83212789089996	1.13223156580026	2.96466969302436	5.18714320367392	0.158595427181903	-0.0532287	0.200130157866428	0.815170814922436
MCTS1	11	-0.280379	0.0867140537696876	0.00122335665467923	0.755497130422576	0.637412133715656	0.895458187702722	14.4384331061766	0.153915989001119	-0.0101655	0.0163553417490887	0.549661439898416
CEL	80	0.0595013005946288	0.0257447015735007	0.0208214965949441	1.06130714130901	1.00908268502408	1.11623444234069	91.8521752924626	0.152885755722192	-0.00264611	0.00457290625370187	0.564493585264268
SELL	90	0.054941382427214	0.0244601498169794	0.0246938337913413	1.05647868464422	1.00702404246186	1.10836202915171	102.875852691593	0.149215251050044	-0.000535763	0.005320355450143	0.920017154023433
FLRT3	261	0.0305844185215597	0.0102461262212567	0.0028360259575614	1.03105692667637	1.01055735080306	1.05197234496639	283.740083822082	0.149170547952697	-0.00308836	0.00281517847775378	0.27364277823074
HTATIP2	105	0.0527690743786545	0.0210168975950642	0.0120460390736807	1.05418617841082	1.01164321574535	1.09851821418447	119.108847920735	0.147665554623553	0.00315487777427809	0.00452113146065944	0.486870104899305
TNFAIP6	192	-0.0428124	0.0153416083291115	0.00526095821691892	0.958091136294278	0.929710598166661	0.987338024602264	211.553084375688	0.146883438344618	-0.00302152	0.00353612963846601	0.393919557365949
MYNN	13	-0.336315	0.107031698313577	0.00167685443976074	0.714398299075247	0.579206185240107	0.881145510402375	17.1406724347307	0.144381869941173	0.0258735566992751	0.0299649141799694	0.406317141742518
FAS	30	-0.134143	0.0487292907127988	0.00590831412581223	0.874464746235881	0.794809585440501	0.962102881516679	37.3368600894316	0.137802588898787	-0.00230848	0.0104016465240748	0.825975602892007
GGT2	61	0.0987030277894034	0.0310489892236414	0.00147812155956732	1.10373847122962	1.03857232841186	1.17299352153467	72.0293616974225	0.137365489301536	0.00614914361556115	0.00718929924432566	0.395834741392909
THSD1	121	0.0675482634371132	0.0183068972298587	0.000224455771700575	1.06988189452939	1.03217347087494	1.10896792113007	137.560020300265	0.130285820656501	0.000716674371158192	0.00403316831554731	0.859264531040533
KDELC2	21	-0.133389	0.0460197587847591	0.00374943312092208	0.875124937498046	0.799645044361804	0.957729509650347	27.3796147970463	0.124917663589346	0.0119228811852409	0.00827413769624402	0.165867842389858
PSAPL1	57	-0.0857575	0.0280238165040732	0.00221214688190653	0.917816758828836	0.868763625885952	0.969639586289096	68.3564166469551	0.124401580706711	-0.00538748	0.00618864674943854	0.387787433940072
BRSK2	12	0.176024154043407	0.0853864256242097	0.0392553214822106	1.19246686119915	1.00870442491566	1.40970653041107	16.5069755817459	0.12332854020228	0.0103617001289982	0.016247724576291	0.537975640003835
ENO2	12	-0.177868	0.0903968451790138	0.0491099601446475	0.837052851340287	0.701141271822343	0.999309988008292	16.6908724048694	0.117357861294256	-0.0143268	0.0198278939925039	0.486506161214781
PARK2	12	-0.124603	0.0940505347796587	0.185219	0.882847035760046	0.734223079155456	1.06155596395421	16.8851635290724	0.111318615678121	-0.0318518	0.0233131479685355	0.201791934636416
NOTCH2	4	-0.724233	0.300111403328416	0.0158125396662689	0.484696193586452	0.269159445758065	0.872829855238902	6.03953375436732	0.109702583779984	-0.0124802	0.069078088083227	0.873278584499785
ICAM5	146	-0.0304689	0.0146917836558058	0.0380913021782504	0.96999063457391	0.942457212493712	0.998328431984251	166.45729705936	0.10722323233733	0.00318948420156996	0.00387106568040412	0.411342331237913
IL6R	319	0.0327824415268573	0.00987010873155807	0.000895715470112085	1.03332570602215	1.01352771099221	1.05351043010049	349.883973021601	0.105546820175028	0.00133006002896979	0.00264061373591196	0.614826609379485
GALNT16	35	0.0861874985016774	0.0397819999679776	0.0302733921139219	1.09001068451645	1.00824861244035	1.17840310187415	44.7223189837808	0.103240634711117	-5.06727e-05	0.011274290170702	0.99644095412239
ECI2	46	-0.114918	0.0314124079315292	0.000253824203737292	0.891439044514872	0.838210063369647	0.948048233745846	57.3456903450055	0.10253383122657	0.00382034067348428	0.0079116362841868	0.631577630008174
BPIFA2	59	0.135242803784273	0.0300653119037858	6.84988729164236e-06	1.14481471595385	1.07930227689766	1.21430368666661	72.1847094241615	0.0996500942143776	-0.00847651	0.00818050816048376	0.304492355545809
FAIM	63	0.0799820255811579	0.0338463122894304	0.0181230604375638	1.08326759639447	1.0137367473799	1.15756747344041	76.8123800971154	0.0975308001900962	-0.000213596	0.00648335038324429	0.973825819186121
PCOLCE2	123	-0.0399856	0.0203539185178059	0.0494700856839046	0.96080324272708	0.923227760800911	0.999908051328564	142.885628678646	0.0951485747922843	-0.00158278	0.0042147159792665	0.707919403031334
DCUN1D5	77	0.0722882544502479	0.025961870112495	0.00536267060257768	1.07496516290041	1.02163367585574	1.13108	92.8479672922842	0.0917463507679086	0.00404290639430268	0.00603643313596563	0.505073419250629
IL3RA	134	0.0543974298997365	0.014534442802141	0.000182084905595362	1.05590416666291	1.02624850190499	1.08641679584085	155.243333283971	0.0909713843991929	0.000976528373997517	0.00381565325573929	0.798405667143272
BECN1	12	-0.212935	0.100169340972109	0.03352377042925	0.808208385941116	0.664136712336671	0.983533635427786	17.756836921728	0.0873970702383803	-0.0375802	0.0244794098800449	0.155751661821758
ADH5	21	0.150163192249611	0.0670516870375396	0.0251224910361719	1.16202386054369	1.01891861716235	1.32522797182113	29.1141811189891	0.0855353379791617	0.0377475325287925	0.0178927663086365	0.0483797145870618
ANXA4	24	0.122999408527222	0.0548373764267082	0.0248977867850073	1.13088375206034	1.01563918248448	1.25920512198594	32.8123750917108	0.0843921485653608	-0.0171301	0.0108493474271323	0.128629450373498
EFNB2	16	0.281958569374158	0.081296454393399	0.000523808346499808	1.32572379328253	1.13045196158444	1.55472645968259	23.1047647636591	0.081940708430356	-0.0150022	0.0138277362481631	0.296279723673122
SEMA4C	56	0.0832691040012511	0.0370656702351561	0.0246701425826187	1.08683	1.01067698686746	1.16873015016695	70.2474638358783	0.0807605239551827	0.00438238262943303	0.00812324974432072	0.591768962783472
GRIA4	25	-0.105604	0.0474954472144516	0.0261853540211871	0.899781039374781	0.819799966823072	0.987565200759625	34.4848477461623	0.076413508216529	-0.022138	0.0124334739781945	0.088206900496615
COLEC12	92	0.0721086522482672	0.0265563373113716	0.006621402934901	1.07477211412661	1.02026074922106	1.13219595891157	111.098608488862	0.0747939020362855	0.0106443691753944	0.00544835295586736	0.0538439298930693
FLT4	169	0.0443261345165644	0.0172624678121745	0.0102353546578094	1.04532321528372	1.01054692845013	1.08129627001783	195.178197492177	0.0741671296868711	-0.00219248	0.00391014762154523	0.5757429680679
ADH6	20	0.149552094263813	0.0676089595695985	0.0269655656033532	1.1613139670324	1.0171845172572	1.32586576687297	28.6688015918009	0.0713763321097076	0.0379988486744609	0.0177926730171416	0.0467015203565011
CCK	17	0.274275484833975	0.0796571937742672	0.0005748784035437	1.31557717388181	1.12540996773374	1.53787806227103	25.0708577317813	0.0685860072630462	0.0228961921642113	0.0162517371686873	0.179272450246386
DNAJC17	19	0.179916693752094	0.08577854061452	0.0359532498495682	1.19711763158955	1.01186053909199	1.41629262976158	27.6562955733093	0.0674819231348129	0.00630427810440061	0.0148299403288329	0.676092499081751
SYTL1	10	-0.366062	0.148868813830514	0.013934238156468	0.693460083217134	0.517966622338633	0.928412886614774	16.0853019814541	0.0651214866190622	0.0392774277193788	0.0328902252122424	0.266604983815638
FCGR3A	353	-0.029464	0.00844684061175248	0.000486332654158574	0.970965788729489	0.955023002944245	0.98717471723361	392.989323963171	0.0650708427856048	-0.00244036	0.00260161907438848	0.34888048013033
FOLR1	24	-0.133543	0.0566882249877008	0.018485618168375	0.874989856973488	0.782977040657372	0.977815708572623	34.015548354642	0.064933707955378	-0.0143783	0.012593967035706	0.265861034187424
CHST15	46	0.130717055252766	0.0371835796308553	0.000439007628111713	1.13964527904356	1.05954252966043	1.22580389714279	60.2773778190201	0.0635063720996082	-0.00160205	0.00729690148905922	0.827235657940181
DPEP2	72	0.096187967827021	0.0291733214705103	0.000976814450689357	1.10096599073049	1.03977906984494	1.16575352197263	90.0960243781945	0.0626755180322061	-0.00822025	0.00634405182737273	0.199321202399988
SFTPB	56	-0.151455	0.0317250412727798	1.80610928406018e-06	0.85945651842279	0.807642211790153	0.914594973214882	72.2767383275419	0.0590363521081209	0.00511911235486163	0.00752031430169208	0.498966932048856
TMCC3	72	0.0930306895532717	0.0304143363410281	0.00222242097664073	1.0974954163953	1.03398326405817	1.16490878612608	91.170248856858	0.0537679634848609	0.00541706523879231	0.00626042005509683	0.389836676912228
ENPEP	157	0.0501795233796279	0.0198876912082404	0.0116310518196965	1.05145984105769	1.01126259946564	1.09325490524543	185.641457753745	0.052676270997338	0.00276039742593805	0.00438926708385791	0.530342137892743
