# Supplementary material for: Multi-Omics and Single-Cell Mendelian Randomization Reveal a Potential Role of VNN2 in Lung Adenocarcinoma in Resting Natural Killer Cells
Source: World J Oncol. 2026 Mar 5;17(2):247–55. doi: 10.14740/wjon2689 (PMC12978397; doi:10.14740/wjon2689)
Supplement: Suppl 4 — Differentially expressed genes between LUAD tumor and normal tissues (GEPIA2). [file wjon-17-02-247-s004.xlsx]

## Sheet: S4
Suppl 4. Differentially expressed genes between LUAD tumor and normal tissues (GEPIA2)
id	ID	turmo	normal	Log2FC	p
A2M	ENSG00000175899.14	224.348	1663.72	-2.885	2.02e-149
A2M-AS1	ENSG00000245105.2	0.53	2.23	-1.078	1.62e-136
A4GALT	ENSG00000128274.15	10.5	22.6	-1.037	2.17e-27
AASS	ENSG00000008311.14	3.89	18.78	-2.016	1.58e-80
AATK	ENSG00000181409.11	1.8	15.56	-2.564	2.09e-112
ABC7-42404400C24.1	ENSG00000277758.4	0.55	6.97	-2.362	6.25e-97
ABCA10	ENSG00000154263.17	0.39	5.63	-2.254	2.74e-130
ABCA3	ENSG00000167972.13	31.519	144.046	-2.157	2.46e-34
ABCA5	ENSG00000154265.15	4.65	11.92	-1.193	1.55e-57
ABCA6	ENSG00000154262.12	1.65	15.36	-2.626	2.1e-142
ABCA7	ENSG00000064687.12	13.71	29.009	-1.029	5.69e-25
ABCA8	ENSG00000141338.13	1.38	27.35	-3.574	6.06e-203
ABCA9	ENSG00000154258.16	0.43	7.2	-2.52	1.07e-154
ABCC3	ENSG00000108846.15	67.751	24.989	1.403	9.71e-32
ABCC8	ENSG00000006071.11	0.32	7.62	-2.707	2.59e-71
ABCC9	ENSG00000069431.10	1.79	5.27	-1.168	8.92e-61
ABCG1	ENSG00000160179.18	13.69	30.819	-1.115	9.22e-56
ABHD11	ENSG00000106077.18	47.081	22.06	1.06	1.21e-64
ABHD17A	ENSG00000129968.15	30.06	64.088	-1.067	3.16e-59
ABI3BP	ENSG00000154175.16	8.96	79.368	-3.012	1.76e-156
ABLIM2	ENSG00000163995.18	2.2	5.64	-1.053	1.56e-37
ABLIM3	ENSG00000173210.19	3.67	26.35	-2.55	1.6e-140
ABR	ENSG00000159842.14	34.139	83.198	-1.261	5.92e-65
ABTB1	ENSG00000114626.17	17.2	61.96	-1.791	5.83e-109
AC000089.3	ENSG00000235776.2	2.69	0.46	1.338	7.06e-91
AC000123.3	ENSG00000279265.1	1.91	5.98	-1.262	3.79e-63
AC000123.4	ENSG00000224138.1	0.97	3.5	-1.192	1.74e-75
AC002116.8	ENSG00000248101.2	0.22	2.43	-1.491	7.62e-56
AC002398.12	ENSG00000267328.1	0.49	3.86	-1.706	2.85e-82
AC004540.4	ENSG00000225792.1	0.72	4.46	-1.667	3.8e-93
AC004623.3	ENSG00000279488.1	0.32	2.17	-1.264	1.94e-81
AC005083.1	ENSG00000233834.6	5.64	2.08	1.108	1.11e-48
AC005104.3	ENSG00000223374.1	0.98	5.09	-1.621	3.37e-77
AC005154.6	ENSG00000196295.11	17.89	66.031	-1.827	2.62e-64
AC005154.7	ENSG00000244480.1	0.47	2.78	-1.363	1.85e-110
AC005253.2	ENSG00000268030.1	1.17	5.1	-1.491	3.55e-81
AC005255.3	ENSG00000256210.3	6.55	0	2.916	3.47e-103
AC005519.4	ENSG00000258559.2	0.64	3.34	-1.404	4.26e-68
AC005538.3	ENSG00000279809.1	1.66	0.14	1.222	1.88e-67
AC005682.5	ENSG00000228649.8	0.96	2.93	-1.004	2.04e-46
AC005740.6	ENSG00000271871.1	0.19	1.41	-1.018	9.02e-99
AC005943.2	ENSG00000267059.2	1.47	0.07	1.207	1.03e-07
AC006128.2	ENSG00000279716.1	2.31	13.45	-2.126	5.37e-52
AC006273.5	ENSG00000267530.2	1.18	3.66	-1.096	6.87e-43
AC006547.13	ENSG00000236540.7	1.68	4.95	-1.151	1.1e-86
AC007009.1	ENSG00000244239.1	4.95	1.92	1.027	2.58e-37
AC007193.10	ENSG00000269124.1	0	1.01	-1.007	3.44e-64
AC007278.3	ENSG00000234389.1	0.04	2.81	-1.873	3.04e-108
AC007326.1	ENSG00000279560.1	1.65	5.5	-1.294	1.95e-19
AC007566.10	ENSG00000244055.1	1.1	6.54	-1.844	3.73e-102
AC007743.1	ENSG00000233251.7	0.41	3.33	-1.619	3.97e-138
AC008268.1	ENSG00000235584.2	0.85	4.9	-1.673	1.06e-19
AC009005.2	ENSG00000267751.5	4.15	1.34	1.138	1.51e-58
AC009065.4	ENSG00000279473.1	3.09	0	2.032	2.4e-108
AC009120.6	ENSG00000259972.2	3.99	12.13	-1.396	2.64e-46
AC009299.3	ENSG00000227403.1	3.98	1.42	1.041	7.34e-44
AC010168.1	ENSG00000281457.1	8.15	46.211	-2.367	5.55e-19
AC010976.2	ENSG00000231731.7	0.8	2.84	-1.093	2.94e-56
AC016292.3	ENSG00000108958.4	2.51	0.73	1.021	1.91e-74
AC018766.4	ENSG00000267896.1	3.14	10.81	-1.512	1.17e-49
AC024560.3	ENSG00000214135.8	6.11	22.07	-1.698	4.1e-66
AC025165.8	ENSG00000224713.4	0.13	1.28	-1.013	1.85e-104
AC068580.5	ENSG00000229512.1	0	2.27	-1.709	4.43e-52
AC068580.6	ENSG00000235027.1	1.14	4.78	-1.433	7.21e-45
AC068831.15	ENSG00000259661.1	5.94	17.94	-1.448	4.15e-44
AC073850.6	ENSG00000229436.1	0	1.71	-1.438	8.21e-72
AC074289.1	ENSG00000225889.7	1.47	7.73	-1.822	5.4e-72
AC079630.2	ENSG00000223914.1	0.24	1.92	-1.236	1.59e-26
AC079630.4	ENSG00000225342.2	1.61	7.64	-1.727	8.89e-34
AC079781.7	ENSG00000232032.1	0	1.96	-1.566	1.02e-31
AC083843.1	ENSG00000259820.1	0.94	3.94	-1.348	7.17e-64
AC090616.2	ENSG00000214708.4	1.07	3.97	-1.264	1.16e-32
AC093110.3	ENSG00000238018.2	0.75	12.91	-2.991	3.4e-239
AC093495.4	ENSG00000228242.6	2.03	8.62	-1.667	4.76e-92
AC093838.4	ENSG00000152117.17	6.13	15.33	-1.196	3.8e-32
AC093850.2	ENSG00000230838.1	1.68	0.13	1.246	3.07e-62
AC104654.2	ENSG00000234362.5	0.29	1.63	-1.028	2.05e-87
AC108488.4	ENSG00000242282.6	2.5	6.97	-1.187	2.15e-78
AC109642.1	ENSG00000235997.2	0.7	4.2	-1.613	2.72e-88
AC112229.1	ENSG00000230650.1	1.63	0.31	1.006	2.92e-48
AC114730.11	ENSG00000235351.1	0.38	2.17	-1.2	1.32e-54
AC116366.6	ENSG00000234290.2	0.57	3.21	-1.423	2.34e-107
AC124789.1	ENSG00000276170.4	0.67	4.62	-1.751	1.72e-84
AC129492.1	ENSG00000279152.1	0.16	1.44	-1.073	2.21e-39
AC132008.1	ENSG00000213519.2	0	1.18	-1.124	7.23e-62
AC132217.4	ENSG00000240801.1	4.46	11.55	-1.201	2.16e-06
AC138035.2	ENSG00000238035.8	3.71	17.92	-2.006	2.21e-63
AC144831.1	ENSG00000261888.1	0.47	2.76	-1.355	2.29e-138
AC145124.2	ENSG00000255495.1	0.97	3.09	-1.054	2.92e-77
AC145343.2	ENSG00000265055.1	2	0.31	1.195	2.61e-92
AC147651.4	ENSG00000237181.1	1.38	4.69	-1.257	8.82e-73
AC156455.1	ENSG00000256546.1	0.57	2.42	-1.123	9.78e-25
AC159540.1	ENSG00000230606.10	11.15	24.57	-1.074	4.81e-15
AC239868.2	ENSG00000280874.1	31.979	9.84	1.605	2.3e-24
AC239868.3	ENSG00000281134.1	31.979	10.13	1.567	9.79e-25
ACACB	ENSG00000076555.15	2.35	11.72	-1.925	1.08e-123
ACAD11	ENSG00000240303.7	4.84	19.251	-1.794	1.71e-105
ACADL	ENSG00000115361.7	0.77	11.28	-2.794	1.16e-135
ACADVL	ENSG00000072778.19	217.911	664.948	-1.605	1.86e-45
ACAP1	ENSG00000072818.11	9.78	29.29	-1.49	2.18e-42
ACAP3	ENSG00000131584.18	15.98	47.871	-1.525	1.33e-27
ACCS	ENSG00000110455.13	9.4	29.8	-1.566	1.11e-42
ACE	ENSG00000159640.14	16.939	41.24	-1.235	1.77e-45
ACKR1	ENSG00000213088.9	7.18	82.441	-3.351	1.53e-122
ACKR3	ENSG00000144476.5	9.99	21.869	-1.057	2.87e-22
ACKR4	ENSG00000129048.6	0.79	4.66	-1.661	6e-102
ACOXL	ENSG00000153093.18	1.34	4.51	-1.236	1.53e-32
ACR	ENSG00000100312.10	0.2	2.42	-1.511	1.79e-112
ACRBP	ENSG00000111644.7	1.64	5.76	-1.356	2.78e-69
ACRC	ENSG00000147174.11	0.56	2.67	-1.234	3.8e-53
ACSL1	ENSG00000151726.13	43.209	155.125	-1.82	1.73e-86
ACSM5	ENSG00000183549.10	0.47	2.12	-1.086	1.15e-67
ACSS2	ENSG00000131069.19	30.61	70	-1.167	1.35e-54
ACSS3	ENSG00000111058.7	2.12	8.46	-1.6	1.15e-69
ACTA1	ENSG00000143632.14	0.08	4.36	-2.311	7.39e-86
ACTA2	ENSG00000107796.12	186.366	580.478	-1.634	8.89e-54
ACTA2-AS1	ENSG00000180139.11	0.9	9.35	-2.446	3.89e-92
ACTC1	ENSG00000159251.6	0.06	1.27	-1.099	1.11e-59
ACTG2	ENSG00000163017.13	9.66	85.318	-3.017	3.36e-102
ACTN2	ENSG00000077522.12	0.19	5.75	-2.504	3.88e-175
ACVRL1	ENSG00000139567.12	9.62	106.447	-3.339	9.63e-235
ACY3	ENSG00000132744.7	2.11	0.23	1.338	1.29e-74
ADAM12	ENSG00000148848.14	2.76	0.78	1.079	1.46e-37
ADAM33	ENSG00000149451.17	0.61	20.859	-3.763	2.36e-159
ADAMDEC1	ENSG00000134028.14	4.19	0.64	1.662	8.84e-51
ADAMTS1	ENSG00000154734.14	6.78	84.348	-3.456	7.58e-159
ADAMTS10	ENSG00000142303.13	3.66	26.69	-2.571	2.01e-80
ADAMTS15	ENSG00000166106.3	0.66	6.15	-2.107	1.09e-126
ADAMTS2	ENSG00000087116.13	5.09	28.291	-2.266	1.04e-69
ADAMTS4	ENSG00000158859.9	2.48	13.47	-2.056	2.12e-48
ADAMTS7	ENSG00000136378.14	2.27	5.58	-1.009	8.72e-32
ADAMTS7P3	ENSG00000261143.1	0.07	18.21	-4.166	9.54e-183
ADAMTS8	ENSG00000134917.9	0.84	41.57	-4.532	8.49e-235
ADAMTS9	ENSG00000163638.13	3.47	20.189	-2.245	2.04e-89
ADAMTS9-AS1	ENSG00000241158.5	0.29	5.25	-2.276	1.2e-182
ADAMTS9-AS2	ENSG00000241684.5	0.31	2.26	-1.315	1.04e-118
ADAMTSL2	ENSG00000197859.9	4.94	20.92	-1.884	2.07e-84
ADAMTSL3	ENSG00000156218.12	0.75	7.28	-2.242	8e-178
ADAMTSL4	ENSG00000143382.13	9.46	70.331	-2.77	7.61e-146
ADARB1	ENSG00000197381.15	4.97	34.551	-2.574	5.15e-185
ADAT2	ENSG00000189007.15	3.05	9.59	-1.387	1.93e-54
ADCY10P1	ENSG00000161912.17	0.43	2.47	-1.279	1.98e-59
ADCY3	ENSG00000138031.14	20.3	51.172	-1.292	1.12e-56
ADCY4	ENSG00000129467.13	3.55	57.719	-3.69	8.84e-192
ADCY5	ENSG00000173175.14	0.86	4.51	-1.567	5.33e-48
ADCY9	ENSG00000162104.9	6.4	14.54	-1.07	8.86e-54
ADD1	ENSG00000087274.16	83.049	176.986	-1.082	3.63e-79
ADGRA2	ENSG00000020181.17	5.87	14.71	-1.193	2.29e-58
ADGRB3	ENSG00000135298.13	0.11	1.5	-1.171	1.48e-145
ADGRD1	ENSG00000111452.12	8.67	42.721	-2.177	1.75e-81
ADGRE1	ENSG00000174837.14	0.53	2.12	-1.028	1.71e-58
ADGRE2	ENSG00000127507.17	2.54	6.35	-1.054	8.44e-30
ADGRE4P	ENSG00000268758.5	0.29	2.08	-1.256	3.16e-78
ADGRF1	ENSG00000153292.15	14.93	2.95	2.012	2.39e-22
ADGRF5	ENSG00000069122.18	32.28	93.532	-1.506	4.5e-49
ADGRG3	ENSG00000182885.16	0.58	15.48	-3.383	1.75e-123
ADGRL2	ENSG00000117114.19	9.53	80.398	-2.951	1.24e-162
ADGRL4	ENSG00000162618.12	6.54	20.09	-1.484	3.74e-102
ADH1B	ENSG00000196616.12	9.68	354.513	-5.057	1.1e-167
ADHFE1	ENSG00000147576.15	2.61	17.289	-2.341	3.01e-97
ADIPOR2	ENSG00000006831.9	21.98	45.61	-1.02	1.04e-55
ADIRF	ENSG00000148671.13	38.95	247.005	-2.634	4e-95
ADIRF-AS1	ENSG00000272734.1	1.87	15.61	-2.533	1.66e-112
ADM	ENSG00000148926.9	12.53	83.522	-2.643	2.22e-59
ADM2	ENSG00000128165.8	3.72	0.54	1.616	4.7e-103
ADM5	ENSG00000224420.3	0.66	3.05	-1.287	3.41e-74
ADORA2A	ENSG00000128271.19	4.44	10.96	-1.137	1.34e-71
ADORA2B	ENSG00000170425.3	6.81	2.83	1.028	4.09e-43
ADRA1A	ENSG00000120907.17	0.04	4	-2.265	9.96e-177
ADRA1B	ENSG00000170214.3	0.63	3.05	-1.313	1.16e-53
ADRA1D	ENSG00000171873.7	0.11	2.01	-1.439	3.93e-137
ADRA2C	ENSG00000184160.7	0.5	3.27	-1.509	1.81e-74
ADRB1	ENSG00000043591.5	0.67	10.99	-2.844	9.97e-170
ADRB2	ENSG00000169252.5	1.37	9.44	-2.139	2.54e-167
ADTRP	ENSG00000111863.12	2.01	5.69	-1.152	6.13e-42
AEBP1	ENSG00000106624.8	104.451	224.612	-1.097	1.09e-20
AF011889.2	ENSG00000238039.1	0.45	2	-1.049	2.36e-44
AF064858.8	ENSG00000235888.1	0.18	1.74	-1.215	5.9e-94
AF131215.2	ENSG00000255310.2	0.54	2.95	-1.359	1.46e-133
AF131215.9	ENSG00000269918.1	0.41	2.82	-1.438	7.3e-135
AFAP1-AS1	ENSG00000272620.1	9.71	0.09	3.297	2.99e-86
AFAP1L1	ENSG00000157510.13	3.21	16.66	-2.069	3.01e-153
AFF2	ENSG00000155966.13	0.17	1.78	-1.249	5.97e-75
AFF3	ENSG00000144218.18	0.65	7.19	-2.311	1.11e-140
AFG3L1P	ENSG00000223959.8	8.22	21.19	-1.267	3.09e-44
AGA	ENSG00000038002.8	23.02	10.53	1.059	6.92e-64
AGAP11	ENSG00000271880.1	0.24	4.06	-2.029	8.01e-152
AGAP3	ENSG00000133612.18	47.261	107.664	-1.171	2.6e-60
AGAP4	ENSG00000188234.13	4.94	13.39	-1.277	1.02e-40
AGAP5	ENSG00000172650.12	2.61	6.45	-1.045	7.74e-26
AGAP6	ENSG00000204149.9	6.26	21.869	-1.655	2.51e-55
AGAP9	ENSG00000204172.11	3.96	11.42	-1.324	8.1e-31
AGER	ENSG00000204305.13	17.56	748.884	-5.336	6.55e-165
AGPAT4	ENSG00000026652.13	1.45	7	-1.707	1.02e-143
AGR2	ENSG00000106541.11	389.532	31.939	3.568	1.41e-86
AGRP	ENSG00000159723.4	0.27	1.96	-1.221	5.55e-72
AGTPBP1	ENSG00000135049.15	4.57	14.43	-1.47	3.08e-142
AGTR1	ENSG00000144891.17	0.61	10.09	-2.784	1.5e-174
AHI1	ENSG00000135541.20	6.76	15.26	-1.067	1.21e-45
AHNAK	ENSG00000124942.13	40.43	159.697	-1.956	9.51e-106
AHNAK2	ENSG00000185567.6	18.36	4.78	1.744	7.18e-33
AHSA2	ENSG00000173209.22	18.27	78.351	-2.042	2.68e-49
AK4	ENSG00000162433.14	7.38	1.84	1.561	1.29e-43
AKAP12	ENSG00000131016.16	3.92	31.701	-2.733	1.01e-91
AKAP13	ENSG00000170776.19	34.871	94.982	-1.42	1.26e-82
AKAP17A	ENSG00000197976.10	17.53	53.649	-1.56	2.61e-54
AKAP2	ENSG00000241978.9	15.84	69.791	-2.072	4.59e-131
AKAP8L	ENSG00000011243.17	29.05	85.882	-1.532	1.02e-58
AKNA	ENSG00000106948.16	15.37	36.569	-1.199	7.36e-64
AKT3	ENSG00000117020.16	3.59	16.23	-1.908	1.33e-108
AL157871.2	ENSG00000259052.1	0	1.46	-1.299	2.89e-21
AL158801.1	ENSG00000279392.1	4.96	0.59	1.906	1.97e-102
AL162151.3	ENSG00000234648.1	92.59	228.713	-1.295	2.8e-06
AL442127.1	ENSG00000278371.2	0	12.33	-3.737	8.89e-30
AL450992.2	ENSG00000234614.1	4.66	1.17	1.383	2.63e-78
ALAS2	ENSG00000158578.18	0.06	1.37	-1.161	2.13e-72
ALB	ENSG00000163631.16	0.21	1.53	-1.064	7.31e-09
ALDH18A1	ENSG00000059573.8	37.749	12.46	1.526	1.16e-140
ALDH1A1	ENSG00000165092.12	31.449	117.579	-1.87	4.21e-48
ALDH1A2	ENSG00000128918.14	1.46	6.72	-1.65	1.07e-38
ALDH3B2	ENSG00000132746.14	2.99	0.42	1.49	6.84e-65
ALG1L	ENSG00000189366.9	11.77	0.57	3.024	7.81e-114
ALOX15B	ENSG00000179593.15	13.01	32.01	-1.236	1.78e-05
ALOX5	ENSG00000012779.10	23.64	145.592	-2.573	5.7e-123
ALOX5AP	ENSG00000132965.9	47.629	160.24	-1.729	2.51e-66
ALPL	ENSG00000162551.13	27.751	94.851	-1.737	4.35e-25
ALPP	ENSG00000163283.6	0.29	3.6	-1.834	2.07e-53
ALS2CL	ENSG00000178038.16	9.95	49.179	-2.196	9.94e-88
AMACR	ENSG00000242110.7	14.63	4.42	1.528	4.03e-93
AMICA1	ENSG00000160593.17	14.18	44.139	-1.572	7e-79
AMOTL1	ENSG00000166025.17	4.52	15.64	-1.592	5.85e-108
AMOTL2	ENSG00000114019.14	17.71	38.369	-1.073	3.54e-37
AMPD2	ENSG00000116337.15	22.7	58.29	-1.323	1.4e-38
AMT	ENSG00000145020.14	7.62	31.769	-1.927	8.81e-59
AMY1C	ENSG00000187733.6	16.45	5.79	1.362	5.76e-11
AMY2B	ENSG00000240038.6	5.48	34.229	-2.443	8.95e-71
ANAPC2	ENSG00000176248.8	19.09	45.581	-1.213	3.02e-49
ANGPT1	ENSG00000154188.9	2.29	16.549	-2.415	3.91e-134
ANGPTL1	ENSG00000116194.12	0.73	10.05	-2.675	6.63e-192
ANKDD1A	ENSG00000166839.16	1.69	6.81	-1.538	3.78e-108
ANKEF1	ENSG00000132623.15	3.49	1.13	1.076	2.15e-75
ANKRD1	ENSG00000148677.6	0.57	23.86	-3.985	1.08e-135
ANKRD10	ENSG00000088448.14	46.131	100.991	-1.114	4.6e-43
ANKRD10-IT1	ENSG00000229152.2	4.3	12.89	-1.39	3.15e-43
ANKRD13D	ENSG00000172932.14	26.9	56.928	-1.054	1.87e-23
ANKRD20A17P	ENSG00000251056.1	0.14	1.65	-1.217	3.4e-100
ANKRD22	ENSG00000152766.5	10.22	1.24	2.325	1.18e-71
ANKRD29	ENSG00000154065.16	6.29	35.5	-2.324	2.3e-89
ANKRD36	ENSG00000135976.16	2.48	7.17	-1.231	9.97e-46
ANKRD36B	ENSG00000196912.12	2.3	6.18	-1.121	1.42e-37
ANKRD44	ENSG00000065413.16	5.02	13.07	-1.225	1.74e-81
ANKRD9	ENSG00000156381.8	5.52	12.93	-1.095	1.86e-31
ANKZF1	ENSG00000163516.13	24.49	54.94	-1.134	6.68e-25
ANLN	ENSG00000011426.10	10.16	1.09	2.417	1.2e-118
ANO2	ENSG00000047617.14	0.28	6.06	-2.464	1.16e-177
ANPEP	ENSG00000166825.13	9.03	50.139	-2.35	9.39e-59
ANXA3	ENSG00000138772.12	36.071	120.166	-1.709	2.95e-75
ANXA6	ENSG00000197043.13	60.938	143.797	-1.225	1.03e-74
ANXA8	ENSG00000265190.6	1.19	9.12	-2.208	7.65e-56
ANXA8L1	ENSG00000264230.7	1.16	15.67	-2.948	2.06e-102
AOAH	ENSG00000136250.11	6.72	15.45	-1.091	4.32e-54
AOC1	ENSG00000002726.19	3.98	0.23	2.017	4.06e-62
AOC2	ENSG00000131480.8	0.37	2.09	-1.173	1.57e-94
AOC3	ENSG00000131471.6	17.09	213.293	-3.566	7.19e-194
AOC4P	ENSG00000260105.6	0.2	3.46	-1.894	1.71e-128
AOX1	ENSG00000138356.13	1.63	18.989	-2.926	3.26e-120
AP000347.2	ENSG00000272578.5	1.17	3.71	-1.118	1.29e-51
AP000347.4	ENSG00000234353.2	1.65	4.53	-1.061	2.11e-20
AP000349.2	ENSG00000280178.1	5.83	0.07	2.674	6.12e-98
AP000442.1	ENSG00000255139.1	1.09	3.28	-1.034	1.75e-49
AP000580.1	ENSG00000219529.2	2.65	6.44	-1.027	6.48e-31
AP000892.6	ENSG00000280143.1	3.94	17.701	-1.92	1.42e-93
AP001062.8	ENSG00000241728.5	0.23	1.55	-1.052	1.04e-57
AP001189.4	ENSG00000236304.1	0.11	4.37	-2.274	7.9e-154
AP001631.9	ENSG00000236663.1	1.79	0.17	1.254	2.94e-63
AP003391.1	ENSG00000281272.1	10.49	0	3.522	5.16e-17
AP006621.5	ENSG00000255284.1	3.1	7.55	-1.06	1.68e-33
AP1M2	ENSG00000129354.11	62.27	20.31	1.57	1.69e-104
AP1S1	ENSG00000106367.13	64.879	25.221	1.329	1.9e-114
AP1S3	ENSG00000152056.16	6.78	2.53	1.14	3.57e-37
APBB1	ENSG00000166313.18	11.22	39.73	-1.737	7.09e-120
APBB2	ENSG00000163697.16	8.09	22.47	-1.368	2.15e-88
APBB3	ENSG00000113108.17	8.59	38.159	-2.03	2.28e-73
APCDD1	ENSG00000154856.12	6.69	17.62	-1.276	5.18e-37
APOA1	ENSG00000118137.9	0.17	1.97	-1.344	5.98e-76
APOA1BP	ENSG00000163382.11	134.503	56.712	1.231	2.56e-119
APOBEC3A	ENSG00000128383.12	1.13	13.65	-2.782	4.68e-117
APOBEC3B	ENSG00000179750.15	5.98	1.54	1.458	3.86e-52
APOBR	ENSG00000184730.10	4.93	12.88	-1.227	6.43e-49
APOC2	ENSG00000234906.8	7.69	2.04	1.515	3.43e-16
APOD	ENSG00000189058.8	26.33	105.353	-1.96	5.51e-27
APOL3	ENSG00000128284.19	18.4	59.601	-1.643	3.67e-95
APOLD1	ENSG00000178878.12	3.98	14.92	-1.677	7.17e-66
AQP1	ENSG00000240583.10	92.11	634.641	-2.771	8.88e-78
AQP3	ENSG00000165272.14	203.925	79.942	1.34	1.06e-15
AQP4	ENSG00000171885.13	9.88	35.779	-1.757	7.28e-44
AQP9	ENSG00000103569.9	3.56	17.8	-2.044	4.13e-91
ARAP1	ENSG00000186635.14	55.372	114.031	-1.029	9.63e-67
ARAP1-AS1	ENSG00000256007.1	7.85	1.55	1.795	1.22e-11
ARAP2	ENSG00000047365.11	4.44	11.56	-1.207	1.41e-87
ARAP3	ENSG00000120318.15	5.09	28.47	-2.275	4.46e-155
ARC	ENSG00000198576.3	0.27	3.93	-1.957	9.19e-114
ARG1	ENSG00000118520.13	0.05	3.46	-2.087	3.29e-101
ARGLU1	ENSG00000134884.13	42.25	245.111	-2.509	1.53e-110
ARHGAP10	ENSG00000071205.11	6.4	15.93	-1.194	3.49e-71
ARHGAP11A	ENSG00000198826.10	3.64	1.3	1.012	5.64e-59
ARHGAP21	ENSG00000107863.16	14.74	32.581	-1.093	1.64e-65
ARHGAP23	ENSG00000275832.4	10.65	26.9	-1.26	3.17e-71
ARHGAP24	ENSG00000138639.17	5.55	15.51	-1.334	1.54e-104
ARHGAP25	ENSG00000163219.11	8.97	20.12	-1.083	1.47e-71
ARHGAP27	ENSG00000159314.11	20.52	43.67	-1.054	1.83e-39
ARHGAP28	ENSG00000088756.12	1.33	4.09	-1.127	9.52e-61
ARHGAP29	ENSG00000137962.12	8.21	27.401	-1.625	3.83e-90
ARHGAP30	ENSG00000186517.13	9.91	23.501	-1.167	2.4e-66
ARHGAP31	ENSG00000031081.10	3.82	13.17	-1.556	7.79e-122
ARHGAP33	ENSG00000004777.18	3.64	10.2	-1.271	5.07e-21
ARHGAP4	ENSG00000089820.15	23.55	75.238	-1.635	4.82e-45
ARHGAP40	ENSG00000124143.10	3.46	0.49	1.582	3.68e-47
ARHGAP44	ENSG00000006740.16	5.73	12.98	-1.055	1.31e-51
ARHGAP6	ENSG00000047648.21	0.99	14.39	-2.951	2.93e-241
ARHGAP9	ENSG00000123329.17	13.45	53.079	-1.904	3.4e-78
ARHGEF1	ENSG00000076928.17	61.26	175.216	-1.501	4.99e-56
ARHGEF10	ENSG00000104728.15	7.67	32.901	-1.967	4.32e-124
ARHGEF15	ENSG00000198844.10	3.03	23.63	-2.612	1.04e-176
ARHGEF16	ENSG00000130762.14	15.76	5.83	1.295	3.17e-92
ARHGEF17	ENSG00000110237.3	13.78	57.531	-1.986	2.72e-101
ARHGEF19	ENSG00000142632.16	17.19	7.48	1.101	9.7e-59
ARHGEF2	ENSG00000116584.17	43.579	108.744	-1.3	1.03e-64
ARHGEF25	ENSG00000240771.6	5.57	22.52	-1.84	7.94e-93
ARHGEF26	ENSG00000114790.12	3.69	22.77	-2.341	1.76e-158
ARHGEF35	ENSG00000213214.4	11.12	3.71	1.364	2.05e-39
ARHGEF4	ENSG00000136002.16	2.38	6.32	-1.115	1.71e-25
ARHGEF40	ENSG00000165801.9	9.37	32.139	-1.676	6.51e-92
ARHGEF6	ENSG00000129675.15	5.32	17.03	-1.512	6.29e-118
ARHGEF7	ENSG00000102606.17	15.14	39.121	-1.314	1.87e-79
ARID3B	ENSG00000179361.17	3.46	8.35	-1.068	2.5e-57
ARID5A	ENSG00000196843.15	14.73	54.841	-1.828	1.14e-96
ARL6IP1	ENSG00000170540.14	124.309	56.48	1.124	2.32e-88
ARMCX1	ENSG00000126947.11	6.07	17.111	-1.357	3.56e-93
ARMCX4	ENSG00000196440.11	3.22	9.5	-1.315	1.57e-82
ARNTL	ENSG00000133794.17	6.82	23.86	-1.669	1.16e-93
ARNTL2	ENSG00000029153.14	5.12	1.57	1.252	6.31e-43
ARPC4-TTLL3	ENSG00000250151.9	4.85	16.13	-1.55	1.03e-71
ARRB2	ENSG00000141480.17	42.42	146.931	-1.768	4.37e-126
ARRDC2	ENSG00000105643.9	21.06	65.289	-1.587	1.87e-80
ARRDC4	ENSG00000140450.8	5.54	13.9	-1.188	2.05e-72
ARSD	ENSG00000006756.15	32.039	12.79	1.261	6.44e-46
ARSE	ENSG00000157399.14	10.74	1.21	2.409	2.88e-52
ART4	ENSG00000111339.10	0.32	1.75	-1.059	8.09e-94
ASAP1	ENSG00000153317.14	11.75	29.29	-1.248	3.81e-56
ASF1B	ENSG00000105011.8	10.29	1.64	2.096	3.18e-123
ASIC3	ENSG00000213199.7	1.18	5.49	-1.574	2.17e-41
ASMTL-AS1	ENSG00000236017.7	3.6	18.52	-2.085	4.74e-38
ASPA	ENSG00000108381.10	0.24	2.58	-1.53	2.58e-165
ASPG	ENSG00000166183.15	0.31	2.23	-1.302	3.25e-17
ASPHD1	ENSG00000174939.10	6.05	1.39	1.561	6.87e-52
ASPM	ENSG00000066279.16	3.31	0.38	1.643	1.85e-104
ASRGL1	ENSG00000162174.12	11.91	28.31	-1.183	3.32e-28
ASXL1	ENSG00000171456.16	21.201	49.5	-1.186	5.9e-59
ATF3	ENSG00000162772.16	21.08	84.208	-1.948	8.76e-44
ATG16L2	ENSG00000168010.10	11.71	81.492	-2.698	9.85e-99
ATG2B	ENSG00000066739.11	4.42	10.05	-1.028	3.14e-58
ATG4B	ENSG00000168397.16	32.71	71.12	-1.097	2.46e-45
ATHL1	ENSG00000142102.15	32.15	119.047	-1.857	4.13e-17
ATIC	ENSG00000138363.14	96.448	45.87	1.056	1.41e-93
ATN1	ENSG00000111676.14	51.388	113.417	-1.127	2.93e-56
ATOH8	ENSG00000168874.12	10.49	54.719	-2.278	1.39e-54
ATP10A	ENSG00000206190.11	3.36	8.26	-1.087	8.64e-41
ATP10D	ENSG00000145246.13	4.84	11.14	-1.056	1.42e-74
ATP13A4	ENSG00000127249.14	8.85	38.759	-2.013	1.39e-51
ATP13A4-AS1	ENSG00000225473.1	0.2	2.28	-1.451	9.33e-19
ATP1A2	ENSG00000018625.14	0.35	5.44	-2.254	1.84e-157
ATP1B1	ENSG00000143153.12	241.486	58.338	2.031	1.7e-87
ATP1B2	ENSG00000129244.8	0.65	2.81	-1.207	2.11e-85
ATP1B3	ENSG00000069849.10	74.532	163.618	-1.124	2.37e-59
ATP1B3-AS1	ENSG00000244124.1	0.15	1.31	-1.006	1.53e-68
ATP8B2	ENSG00000143515.16	10.63	25.029	-1.162	6.13e-46
AURKA	ENSG00000087586.17	11.85	1.78	2.209	1.07e-129
AURKB	ENSG00000178999.12	12.26	2.22	2.042	1.67e-98
AXIN2	ENSG00000168646.12	4.93	18.06	-1.684	6.12e-74
AZU1	ENSG00000172232.9	0.19	3.99	-2.068	1.18e-68
B3GALNT1	ENSG00000169255.13	5.01	12.45	-1.162	1.31e-46
B3GNT3	ENSG00000179913.10	19.2	0.34	3.914	8.74e-170
B3GNT6	ENSG00000198488.10	1.64	0.02	1.372	1.12e-57
B4GALNT4	ENSG00000182272.11	3.51	0.72	1.391	1.93e-42
BAALC	ENSG00000164929.16	1.38	6.22	-1.601	3.32e-23
BARX2	ENSG00000043039.6	3.82	0.14	2.08	1.34e-72
BATF	ENSG00000156127.6	16.939	7.93	1.006	4.05e-31
BCAS1	ENSG00000064787.12	3.59	0.95	1.235	7.39e-25
BCAS4	ENSG00000124243.17	10.47	3.3	1.415	3.6e-74
BCHE	ENSG00000114200.9	0.91	6.93	-2.054	4.58e-103
BCL2A1	ENSG00000140379.7	12.98	43.779	-1.679	9.51e-75
BCL2L15	ENSG00000188761.11	9.55	1.07	2.35	3.56e-85
BCL2L2	ENSG00000129473.9	16.56	37.01	-1.114	7.93e-84
BCL6	ENSG00000113916.17	27.319	129.31	-2.202	1.15e-107
BCL6B	ENSG00000161940.10	4.25	19.251	-1.948	1.34e-121
BCL9	ENSG00000116128.9	11.55	4.92	1.084	4.41e-67
BCO2	ENSG00000197580.11	0.96	3.78	-1.286	2.62e-82
BCRP3	ENSG00000215481.8	3.85	10.56	-1.253	2.67e-44
BDH1	ENSG00000161267.11	16.6	7.38	1.071	6.59e-54
BEAN1	ENSG00000166546.13	4	1.06	1.279	1.74e-50
BEND7	ENSG00000165626.16	4.69	11.38	-1.122	4.08e-58
BEST1	ENSG00000167995.15	1.88	10.01	-1.935	1.02e-147
BET1P1	ENSG00000241134.3	0.11	2.63	-1.709	8.71e-126
BEX1	ENSG00000133169.5	0.18	2.3	-1.484	7.46e-24
BEX5	ENSG00000184515.10	3.65	10.4	-1.294	2.95e-52
BIK	ENSG00000100290.2	7.76	1.53	1.792	1.85e-89
BIN2	ENSG00000110934.10	6.86	21.28	-1.503	2.54e-82
BIRC5	ENSG00000089685.14	14.47	1.32	2.737	2.69e-121
BMP1	ENSG00000168487.17	13.1	27.509	-1.016	2.21e-27
BMP2	ENSG00000125845.6	5.33	12.93	-1.138	1.46e-40
BMP5	ENSG00000112175.7	2.82	6.91	-1.05	1.8e-28
BMP6	ENSG00000153162.8	1.77	7.79	-1.666	5.89e-29
BMPER	ENSG00000164619.8	0.41	6.79	-2.466	8.72e-154
BMPR2	ENSG00000204217.12	10.35	22.721	-1.063	2.68e-89
BMX	ENSG00000102010.14	0.29	2.85	-1.578	1.99e-111
BNC2	ENSG00000173068.17	0.75	2.53	-1.012	3.71e-72
BOC	ENSG00000144857.14	2.6	6.99	-1.15	8.45e-50
BOLA2	ENSG00000183336.7	14.79	6.6	1.055	9.47e-66
BOLA2B	ENSG00000169627.7	116.5	36.969	1.63	5.34e-137
bP-21264C1.1	ENSG00000279208.1	0.39	4.35	-1.944	1.56e-95
bP-2189O9.2	ENSG00000278931.1	0.14	2.11	-1.448	1.73e-104
BPHL	ENSG00000137274.12	23.441	8.7	1.333	1.83e-117
BPIFA1	ENSG00000198183.11	11.96	0.76	2.88	4.96e-31
BPIFB1	ENSG00000125999.10	24.299	7.7	1.54	0.000641
BPNT1	ENSG00000162813.17	25.109	10.78	1.148	3.23e-87
BRI3BP	ENSG00000184992.10	5.62	1.91	1.186	1.52e-105
BRICD5	ENSG00000182685.7	3.03	13.81	-1.878	6.07e-50
BRIX1	ENSG00000113460.12	32.91	15.28	1.059	1.08e-93
BSPRY	ENSG00000119411.10	15.93	7.01	1.08	7.51e-68
BST1	ENSG00000109743.10	4.64	13.25	-1.337	2.09e-77
BTAF1	ENSG00000095564.13	6.88	21.18	-1.493	7.8e-68
BTBD19	ENSG00000222009.8	2.17	12.2	-2.058	1.7e-100
BTF3L4P2	ENSG00000213189.5	45.241	20.81	1.084	3.25e-82
BTK	ENSG00000010671.15	7.02	22.8	-1.569	1.07e-102
BTNL8	ENSG00000113303.11	0.15	3.08	-1.827	8.56e-116
BTNL9	ENSG00000165810.16	1.4	142.596	-5.903	1.38e-236
BUB1	ENSG00000169679.14	6.55	1.14	1.819	3.08e-102
BUB1B	ENSG00000156970.12	4.4	0.94	1.477	5.13e-76
BYSL	ENSG00000112578.9	18.04	7.64	1.14	8.1e-79
BZRAP1	ENSG00000005379.15	6.6	20.09	-1.472	6.97e-46
BZW1P2	ENSG00000198406.7	18.67	8.26	1.087	3.45e-30
BZW2	ENSG00000136261.14	62.309	24.19	1.33	5.67e-106
C10orf10	ENSG00000165507.8	53.731	280.78	-2.364	1.6e-91
C10orf128	ENSG00000204161.13	8.23	23.11	-1.385	3.51e-76
C10orf35	ENSG00000171224.8	15.38	5.29	1.381	1.35e-119
C10orf54	ENSG00000107738.19	28.15	106.883	-1.888	6.11e-132
C11orf21	ENSG00000110665.11	0.7	5.21	-1.869	6.88e-126
C11orf88	ENSG00000183644.13	0.63	3.07	-1.32	4.29e-20
C11orf96	ENSG00000187479.5	21.529	188.313	-3.071	1.89e-119
C12orf45	ENSG00000151131.9	25.12	11.91	1.017	1.33e-105
C14orf132	ENSG00000227051.5	1.75	14.1	-2.457	4.65e-162
C15orf26	ENSG00000156206.13	0.18	1.42	-1.036	1.09e-66
C15orf48	ENSG00000166920.10	58.181	5.5	3.187	1.47e-85
C15orf52	ENSG00000188549.12	4.75	18.07	-1.73	7.74e-74
C15orf59	ENSG00000205363.5	1.01	4.68	-1.499	1.52e-63
C16orf45	ENSG00000166780.10	6.19	14.94	-1.149	5.3e-46
C16orf59	ENSG00000162062.14	4.45	0.66	1.715	1.05e-129
C16orf86	ENSG00000159761.14	1.44	4.84	-1.259	1.2e-112
C17orf53	ENSG00000125319.14	2.53	0.75	1.012	1.1e-76
C17orf58	ENSG00000186665.8	10.94	4.63	1.085	4.21e-96
C19orf48	ENSG00000167747.13	31.12	15.04	1.002	1.76e-75
C19orf66	ENSG00000130813.17	19.86	46.879	-1.199	5.39e-63
C19orf71	ENSG00000183397.5	0.75	2.57	-1.029	4.22e-40
C1orf106	ENSG00000163362.10	29.229	3.97	2.605	5.12e-124
C1orf115	ENSG00000162817.6	6.41	20.069	-1.508	8.64e-74
C1orf162	ENSG00000143110.11	23.24	74.012	-1.63	2.61e-91
C1orf167	ENSG00000215910.7	1.56	5.03	-1.236	5e-35
C1orf168	ENSG00000187889.12	0.59	2.19	-1.005	4.62e-30
C1orf194	ENSG00000179902.12	1.77	6.18	-1.374	9.61e-15
C1orf228	ENSG00000198520.10	3.93	12.36	-1.438	7.17e-62
C1orf53	ENSG00000203724.10	8.61	2.64	1.401	1.66e-81
C1QB	ENSG00000173369.15	239.452	492.642	-1.038	7.4e-26
C1QTNF1	ENSG00000173918.14	9.52	38.95	-1.925	5.72e-82
C1QTNF7	ENSG00000163145.12	0.69	4.91	-1.806	8.66e-105
C1R	ENSG00000159403.15	159.675	363.244	-1.181	2.17e-44
C1S	ENSG00000182326.14	147.635	352.089	-1.248	5.54e-42
C20orf194	ENSG00000088854.12	3.32	10.25	-1.381	1.1e-127
C20orf85	ENSG00000124237.5	1.75	6.74	-1.493	5.8e-15
C22orf34	ENSG00000188511.12	1.17	3.86	-1.163	1.02e-80
C2CD4A	ENSG00000198535.5	2.28	0.11	1.563	2.06e-59
C2orf15	ENSG00000273045.5	3.48	0.96	1.193	1.56e-101
C2orf40	ENSG00000119147.9	1.46	19.211	-3.038	9.44e-112
C3orf14	ENSG00000114405.10	20.669	7.52	1.347	1.43e-81
C3orf36	ENSG00000221972.3	0.47	3.3	-1.549	7.63e-70
C3orf62	ENSG00000188315.7	3.46	8.29	-1.059	1.52e-62
C3orf67	ENSG00000163689.18	1.9	0.31	1.147	2.08e-61
C5AR1	ENSG00000197405.7	9.85	43.77	-2.045	4.15e-116
C5AR2	ENSG00000134830.5	1.59	4.7	-1.138	1.53e-34
C5orf38	ENSG00000186493.11	9.32	24.45	-1.302	2.11e-18
C5orf45	ENSG00000161010.14	11.79	38.91	-1.642	1.89e-68
C5orf56	ENSG00000197536.10	5.83	17.71	-1.454	4.07e-102
C5orf58	ENSG00000234511.8	0.35	2	-1.152	5.23e-45
C6orf132	ENSG00000188112.8	13.85	6.27	1.03	1.65e-46
C6orf25	ENSG00000204420.8	0.15	2.77	-1.713	8.83e-131
C6orf49	ENSG00000278224.4	1.12	3.63	-1.127	2.76e-42
C7	ENSG00000112936.18	18.731	269.379	-3.776	2.99e-126
C8orf34-AS1	ENSG00000248801.6	2.14	6.48	-1.252	3.56e-20
C8orf46	ENSG00000169085.11	0.38	2.75	-1.442	2.02e-65
C8orf88	ENSG00000253250.2	0.79	4.12	-1.516	2.46e-109
C9orf117	ENSG00000160401.14	0.98	4.87	-1.568	1.34e-36
C9orf139	ENSG00000180539.7	0.31	1.81	-1.101	8.69e-89
C9orf24	ENSG00000164972.12	1.9	6.45	-1.361	2.07e-19
C9orf72	ENSG00000147894.14	5.05	20.34	-1.819	2.75e-125
CA1	ENSG00000133742.13	0.07	1.33	-1.123	2.61e-66
CA2	ENSG00000104267.9	8.68	23.92	-1.364	1.63e-30
CA3	ENSG00000164879.6	1.07	14.96	-2.947	7.92e-128
CA4	ENSG00000167434.9	0.91	81.661	-5.436	9.1e-242
CA9	ENSG00000107159.12	5.4	0.14	2.489	1.2e-59
CAB39L	ENSG00000102547.18	4.21	15.899	-1.698	3.81e-110
CABYR	ENSG00000154040.20	4.84	1.38	1.295	5.24e-49
CACNA1C	ENSG00000151067.20	1.29	7.32	-1.861	1.67e-113
CACNA1D	ENSG00000157388.13	1.46	6.25	-1.559	2.53e-64
CACNA1H	ENSG00000196557.10	1.54	17.14	-2.836	3.9e-85
CACNA2D2	ENSG00000007402.11	6.95	42.739	-2.46	6.08e-53
CACNA2D3	ENSG00000157445.14	0.44	2.13	-1.12	2.5e-69
CACNB1	ENSG00000067191.15	6.09	15.85	-1.249	1.36e-28
CACNB2	ENSG00000165995.18	0.63	3.64	-1.509	5.69e-77
CADM3	ENSG00000162706.12	0.8	3.64	-1.366	1.81e-56
CADM3-AS1	ENSG00000225670.4	0.1	1.96	-1.428	1.38e-116
CADM4	ENSG00000105767.2	12.4	4.47	1.293	5.39e-59
CAHM	ENSG00000270419.1	0.49	2.69	-1.308	1.16e-87
CALCOCO1	ENSG00000012822.15	39.711	135.984	-1.751	5.91e-130
CALCRL	ENSG00000064989.12	7.45	44.699	-2.435	2.9e-159
CALD1	ENSG00000122786.19	47.57	147.359	-1.611	1.01e-72
CALHM2	ENSG00000138172.10	11.71	31.291	-1.345	4.03e-81
CAMK2N1	ENSG00000162545.5	11.76	62.348	-2.312	2.48e-87
CAMP	ENSG00000164047.4	0.42	3.24	-1.578	3.88e-78
CAMTA2	ENSG00000108509.20	26.241	65.648	-1.291	1.67e-58
CANT1	ENSG00000171302.16	48.819	20.06	1.242	4.45e-92
CAPN12	ENSG00000182472.8	13.42	4.2	1.471	5.16e-46
CAPN3	ENSG00000092529.22	4.49	34.779	-2.704	9.97e-103
CAPN9	ENSG00000135773.12	1.6	4.43	-1.062	5.59e-06
CAPRIN2	ENSG00000110888.17	6.07	17.629	-1.398	3.61e-64
CARD16	ENSG00000204397.7	26.79	63.592	-1.217	1.55e-68
CARD8	ENSG00000105483.16	16.549	39.99	-1.224	1.97e-96
CASC3	ENSG00000108349.14	30.849	66.412	-1.082	2.31e-58
CASKIN2	ENSG00000177303.9	8.32	41.22	-2.179	7.8e-148
CASP1	ENSG00000137752.22	24.939	54.221	-1.09	2.05e-63
CASP12	ENSG00000204403.9	0.16	2.02	-1.38	6.05e-128
CASP6	ENSG00000138794.9	22.841	10.68	1.029	1.23e-94
CASQ2	ENSG00000118729.11	0.22	3.43	-1.86	7.8e-135
CASS4	ENSG00000087589.16	2.72	12.65	-1.876	2.14e-113
CASZ1	ENSG00000130940.14	5.69	15.911	-1.338	9.33e-85
CAT	ENSG00000121691.4	46.09	101.44	-1.121	1.39e-57
CATIP	ENSG00000158428.3	0.63	2.69	-1.179	6.41e-46
CATIP-AS1	ENSG00000225062.1	0.9	4.13	-1.433	1.1e-46
CAV1	ENSG00000105974.11	36.709	307.981	-3.035	3.41e-127
CAV2	ENSG00000105971.14	35.041	108.277	-1.6	2.92e-65
CBFA2T3	ENSG00000129993.14	1.74	14.59	-2.508	5.41e-141
CBLC	ENSG00000142273.10	11.58	1.43	2.372	6.27e-138
CBX7	ENSG00000100307.12	8.81	37.19	-1.961	1.89e-132
CCBE1	ENSG00000183287.13	0.75	9.39	-2.57	1.59e-122
CCDC102B	ENSG00000150636.15	4.02	14.15	-1.593	2.18e-96
CCDC130	ENSG00000104957.13	17.48	58.201	-1.68	2.85e-68
CCDC14	ENSG00000175455.14	15.82	35.779	-1.129	1.53e-23
CCDC141	ENSG00000163492.13	0.2	1.66	-1.148	1.83e-64
CCDC146	ENSG00000135205.14	2.82	7.09	-1.083	7.22e-45
CCDC152	ENSG00000198865.9	1.24	4.52	-1.301	1.07e-107
CCDC159	ENSG00000183401.11	23.62	50.15	-1.055	3.01e-41
CCDC167	ENSG00000198937.8	37.94	13.14	1.461	1.87e-116
CCDC17	ENSG00000159588.14	0.92	5.92	-1.85	2.78e-52
CCDC180	ENSG00000197816.13	1.2	5.45	-1.552	2.65e-78
CCDC3	ENSG00000151468.10	6.39	15.69	-1.175	1.51e-45
CCDC34	ENSG00000109881.16	7.71	2.12	1.481	1.44e-92
CCDC37	ENSG00000163885.11	0.25	2.44	-1.46	6.77e-37
CCDC39	ENSG00000145075.11	0.41	2.91	-1.471	6.85e-92
CCDC66	ENSG00000180376.16	5.59	12.4	-1.024	4.54e-56
CCDC68	ENSG00000166510.13	3.25	10.62	-1.451	3.3e-76
CCDC69	ENSG00000198624.12	13.12	49.21	-1.83	5.02e-118
CCDC78	ENSG00000162004.16	2.91	7.81	-1.172	6.45e-22
CCDC84	ENSG00000186166.8	16.48	51.732	-1.593	3.95e-50
CCDC85A	ENSG00000055813.5	0.46	2.86	-1.403	1.1e-118
CCDC85B	ENSG00000175602.3	10.44	39.59	-1.827	4.36e-86
CCDC88A	ENSG00000115355.15	6.52	15.1	-1.098	5.67e-61
CCDC93	ENSG00000125633.10	8.57	18.39	-1.019	5.31e-50
CCK	ENSG00000187094.11	0.07	1.32	-1.116	6.57e-34
CCL14	ENSG00000276409.4	12.32	59.979	-2.195	1.81e-64
CCL15	ENSG00000275718.1	0.2	1.4	-1	6.72e-22
CCL15-CCL14	ENSG00000275688.4	1.12	8.42	-2.152	1.53e-63
CCL19	ENSG00000172724.11	32.17	15.05	1.047	0.000642
CCL20	ENSG00000115009.11	19.849	6.26	1.522	4.8e-12
CCL21	ENSG00000137077.7	51.019	147.43	-1.513	3.11e-29
CCL22	ENSG00000102962.4	3.81	0.85	1.379	1.15e-34
CCL23	ENSG00000274736.4	1.96	18.42	-2.714	1.18e-134
CCM2L	ENSG00000101331.15	1.56	11.43	-2.28	5.09e-152
CCNA2	ENSG00000145386.9	6.67	1.71	1.501	2.48e-80
CCNB1	ENSG00000134057.14	30.42	3.97	2.66	1.98e-156
CCNB2	ENSG00000157456.7	12.96	1.46	2.505	1.05e-131
CCND2	ENSG00000118971.7	6.74	17.349	-1.245	1.42e-73
CCNE1	ENSG00000105173.13	4.02	1.19	1.197	7.7e-69
CCNF	ENSG00000162063.12	4.73	1.4	1.255	4.34e-102
CCNI2	ENSG00000205089.7	1.95	5.15	-1.06	7.16e-51
CCNL1	ENSG00000163660.11	38.851	175.776	-2.149	7.97e-97
CCNL2	ENSG00000221978.11	63.118	203.656	-1.674	2.49e-33
CCNO	ENSG00000152669.8	4.59	0.66	1.752	2.73e-40
CCR10	ENSG00000184451.5	0.66	2.89	-1.229	4.58e-28
CCRL2	ENSG00000121797.9	4.45	13.09	-1.37	1.04e-78
CCT3	ENSG00000163468.14	197.498	78.329	1.323	3.34e-125
CCT5	ENSG00000150753.11	189.505	87.991	1.098	1.51e-76
CD109	ENSG00000156535.13	2.61	6.43	-1.041	9.42e-20
CD163	ENSG00000177575.12	35.621	141.102	-1.956	2.26e-63
CD177	ENSG00000204936.9	0.52	5.44	-2.083	9.62e-27
CD1A	ENSG00000158477.6	1.66	0.22	1.125	1.19e-23
CD207	ENSG00000116031.8	1.64	0.29	1.033	7.16e-17
CD22	ENSG00000012124.14	3.19	7.6	-1.037	2.3e-30
CD24	ENSG00000272398.5	189.479	26.841	2.774	4.88e-77
CD27	ENSG00000139193.3	11.49	3.79	1.383	5.93e-36
CD274	ENSG00000120217.13	3.69	14.05	-1.682	2.23e-59
CD2AP	ENSG00000198087.7	25.95	11.07	1.159	5.83e-72
CD300C	ENSG00000167850.3	2.26	6.72	-1.244	6.74e-77
CD300E	ENSG00000186407.6	0.92	10.06	-2.526	8.67e-129
CD300LF	ENSG00000186074.18	4.93	15.76	-1.499	6.88e-72
CD300LG	ENSG00000161649.12	0.06	8.39	-3.147	3.5e-179
CD302	ENSG00000241399.6	12.18	35.7	-1.477	1.11e-70
CD33	ENSG00000105383.14	5.25	17.41	-1.559	8.86e-90
CD34	ENSG00000174059.16	17.259	53.249	-1.571	3.06e-75
CD36	ENSG00000135218.17	8.28	71.332	-2.962	4.69e-126
CD37	ENSG00000104894.11	36.79	81.368	-1.124	5.87e-55
CD52	ENSG00000169442.8	120.918	291.771	-1.264	2.95e-52
CD53	ENSG00000143119.12	55.521	118.504	-1.08	7.23e-59
CD69	ENSG00000110848.8	6.15	20.22	-1.569	1.14e-66
CD79A	ENSG00000105369.9	22.441	4.31	2.142	1.71e-46
CD82	ENSG00000085117.11	47.1	100.148	-1.072	4.49e-45
CD93	ENSG00000125810.9	12.72	62.638	-2.214	9.68e-137
CDC14A	ENSG00000079335.17	2.01	5.55	-1.122	2.44e-96
CDC20	ENSG00000117399.13	22.011	1.82	3.029	3.1e-147
CDC25B	ENSG00000101224.17	36.359	82.418	-1.159	1.4e-24
CDC25C	ENSG00000158402.18	2.22	0.23	1.388	1.25e-110
CDC42EP2	ENSG00000149798.4	7.08	18.75	-1.289	3.42e-62
CDC45	ENSG00000093009.9	5.55	1.01	1.704	3.68e-91
CDC6	ENSG00000094804.9	6.34	0.8	2.028	4.04e-97
CDCA2	ENSG00000184661.13	1.95	0.3	1.182	1.29e-89
CDCA3	ENSG00000111665.11	10.2	2.49	1.682	4.21e-82
CDCA4	ENSG00000170779.10	9.11	3.9	1.045	3.11e-88
CDCA5	ENSG00000146670.9	8.5	1.36	2.009	1.86e-104
CDCA7	ENSG00000144354.13	8.98	1.01	2.312	8.58e-105
CDCA8	ENSG00000134690.10	7.86	1.18	2.023	1.73e-131
CDCP1	ENSG00000163814.7	13.09	4.6	1.331	1.76e-39
CDH1	ENSG00000039068.18	105.28	25.591	1.999	5.05e-101
CDH12P1	ENSG00000254335.1	1.03	3.35	-1.1	2.31e-21
CDH12P3	ENSG00000253492.1	1.03	3.34	-1.096	7.39e-21
CDH13	ENSG00000140945.15	3.45	25.46	-2.572	6.03e-133
CDH23	ENSG00000107736.19	0.95	8.49	-2.283	5.07e-155
CDH3	ENSG00000062038.13	39.711	3.54	3.165	7.56e-91
CDH5	ENSG00000179776.17	11.53	88.738	-2.84	2.17e-188
CDH6	ENSG00000113361.12	1.06	4.78	-1.488	2.81e-75
CDHR3	ENSG00000128536.15	1.66	7.3	-1.642	1.89e-28
CDHR4	ENSG00000187492.8	0.35	2.11	-1.204	1.15e-27
CDK1	ENSG00000170312.15	17.36	3.54	2.016	1.35e-106
CDK10	ENSG00000185324.21	40.461	84.26	-1.04	7.91e-24
CDK11A	ENSG00000008128.22	20.34	79.192	-1.91	2.61e-54
CDK3	ENSG00000250506.6	4.06	12.34	-1.399	9.77e-36
CDKL1	ENSG00000100490.9	2.75	7.54	-1.187	2.59e-60
CDKL5	ENSG00000008086.10	1.94	5	-1.029	1.87e-87
CDKN1A	ENSG00000124762.13	64.4	137.586	-1.083	9.29e-52
CDKN1C	ENSG00000129757.12	12.08	32.94	-1.376	6.6e-55
CDKN2A	ENSG00000147889.16	10.05	2.24	1.77	5.42e-34
CDKN2D	ENSG00000129355.6	7.97	23.681	-1.46	2.19e-77
CDKN3	ENSG00000100526.19	12.74	1.75	2.321	5.57e-112
CDO1	ENSG00000129596.4	0.82	9.88	-2.58	1.59e-181
CDRT4	ENSG00000239704.10	2.48	8.23	-1.407	2.41e-19
CDT1	ENSG00000167513.8	6.42	1.15	1.787	3.73e-100
CEACAM1	ENSG00000079385.21	19.251	6.6	1.414	7.24e-34
CEACAM19	ENSG00000186567.12	3.88	9.77	-1.142	5.66e-25
CEACAM21	ENSG00000007129.17	2.58	7	-1.16	9.79e-53
CEACAM3	ENSG00000170956.16	0.46	2.84	-1.395	2.66e-81
CEACAM4	ENSG00000105352.10	0.96	4.27	-1.427	3.59e-54
CEACAM5	ENSG00000105388.14	83.47	2.68	4.521	3.47e-72
CEACAM6	ENSG00000086548.8	607.819	173.176	1.805	1.5e-16
CEBPB	ENSG00000172216.5	49.261	133.972	-1.425	1.7e-55
CEBPD	ENSG00000221869.4	46.782	137.414	-1.534	5.86e-55
CELF2	ENSG00000048740.17	11.48	29.29	-1.279	1.5e-72
CELF6	ENSG00000140488.14	0.51	4.92	-1.971	7.18e-109
CEMP1	ENSG00000205923.3	2.38	5.82	-1.013	6.7e-18
CENPA	ENSG00000115163.14	5.96	0.64	2.085	6.86e-112
CENPF	ENSG00000117724.12	16.37	1.41	2.85	7.47e-129
CENPH	ENSG00000153044.9	6.89	2.63	1.12	7.94e-93
CENPI	ENSG00000102384.13	2.03	0.49	1.024	1.1e-79
CENPK	ENSG00000123219.12	4.8	1.71	1.098	1.18e-64
CENPL	ENSG00000120334.15	4.94	1.95	1.01	4.25e-95
CENPM	ENSG00000100162.14	11.68	2.83	1.727	3.13e-65
CENPN	ENSG00000166451.13	10.05	4.11	1.113	7.86e-69
CENPT	ENSG00000102901.12	14.96	58.468	-1.898	1.99e-73
CENPU	ENSG00000151725.11	9.61	2.52	1.592	6.29e-93
CENPW	ENSG00000203760.8	12.73	4.66	1.279	1.95e-63
CEP55	ENSG00000138180.15	8.5	0.73	2.457	1.42e-133
CEP95	ENSG00000258890.6	16.29	38.26	-1.183	2.39e-41
CES1	ENSG00000198848.12	38.969	230.304	-2.533	3.37e-57
CES4A	ENSG00000172824.14	4.81	12.52	-1.219	4.42e-24
CFAP69	ENSG00000105792.19	1.69	5.05	-1.169	5.08e-60
CFAP70	ENSG00000156042.17	0.99	4.31	-1.416	7.22e-49
CFD	ENSG00000197766.7	19.401	261.886	-3.688	1.4e-151
CFL2	ENSG00000165410.14	14.59	33.99	-1.166	1.76e-54
CFLAR	ENSG00000003402.19	58.318	159.376	-1.435	1.03e-72
CFLAR-AS1	ENSG00000226312.7	0.84	5.03	-1.712	1.05e-90
CFP	ENSG00000126759.12	3.03	15.99	-2.076	1.03e-133
CGNL1	ENSG00000128849.10	5.2	13.67	-1.242	7.33e-64
CH17-212P11.4	ENSG00000282600.1	1.59	0	1.373	2.73e-46
CH17-224D4.1	ENSG00000282639.1	2.59	0.33	1.433	6.26e-26
CH17-224D4.2	ENSG00000282651.1	5.02	0.73	1.799	1.39e-18
CH17-258A22.4	ENSG00000274615.1	1.56	6.06	-1.464	2.41e-37
CH17-360D5.2	ENSG00000276850.4	0.84	9.67	-2.536	4.1e-99
CH17-472G23.4	ENSG00000275131.1	0.88	5.8	-1.855	7.29e-112
CH507-513H4.5	ENSG00000281383.1	3.9	0.38	1.828	2.15e-50
CHAF1B	ENSG00000159259.7	3.18	1.08	1.007	8.27e-88
CHEK1	ENSG00000149554.12	6.44	1.47	1.591	1.54e-101
CHI3L2	ENSG00000064886.13	9.55	35.569	-1.793	6.33e-52
CHIAP2	ENSG00000203878.11	0.12	2.49	-1.64	3.09e-43
CHIT1	ENSG00000133063.15	21.52	5.43	1.808	1.79e-07
CHKB	ENSG00000100288.19	35.189	96.468	-1.429	9.43e-48
CHMP4C	ENSG00000164695.4	16.29	4.98	1.532	1.41e-105
CHN1	ENSG00000128656.13	9.63	20.369	-1.007	1.05e-42
CHPT1	ENSG00000111666.10	21.24	50.628	-1.215	4.41e-59
CHRD	ENSG00000090539.15	2.8	10.99	-1.658	1.08e-25
CHRDL1	ENSG00000101938.14	3.78	66.56	-3.821	4.18e-175
CHRM1	ENSG00000168539.3	0.03	1.41	-1.226	4.26e-109
CHRNA5	ENSG00000169684.13	3.63	0.44	1.685	2.93e-78
CILP2	ENSG00000160161.9	2.18	0.23	1.37	3.82e-57
CISD2	ENSG00000145354.9	27.21	12.22	1.093	3.72e-98
CKAP2L	ENSG00000169607.12	2.59	0.36	1.4	2.55e-90
CKM	ENSG00000104879.4	0.3	2.65	-1.489	2.94e-22
CKMT1A	ENSG00000223572.9	6.49	0.87	2.002	2.21e-50
CKMT1B	ENSG00000237289.9	6.24	0.86	1.961	1.71e-54
CKS1B	ENSG00000173207.12	92.212	31.46	1.522	4.76e-118
CKS1BP3	ENSG00000268942.2	7.93	0	3.159	5.81e-100
CKS2	ENSG00000123975.4	61.452	24.429	1.296	6.22e-68
CLASRP	ENSG00000104859.14	29.619	92.821	-1.615	1.76e-48
CLCN6	ENSG00000011021.21	4.7	16.6	-1.627	2.87e-102
CLDN1	ENSG00000163347.5	20.831	5.55	1.737	4.35e-29
CLDN10	ENSG00000134873.9	5.06	1.58	1.232	5.43e-30
CLDN11	ENSG00000013297.10	1.78	7.8	-1.662	9.4e-79
CLDN15	ENSG00000106404.13	3.6	12.17	-1.518	5.14e-64
CLDN18	ENSG00000066405.12	3.77	98.277	-4.379	4.14e-105
CLDN2	ENSG00000165376.10	1.62	0.13	1.213	1.55e-23
CLDN3	ENSG00000165215.6	78.973	11.54	2.673	5.74e-91
CLDN4	ENSG00000189143.9	289.977	76.24	1.913	6.21e-84
CLDN5	ENSG00000184113.9	15.36	323.876	-4.312	9.04e-201
CLDND2	ENSG00000160318.6	0.75	2.75	-1.1	4.05e-58
CLEC12A	ENSG00000172322.13	2.6	13.81	-2.04	1.24e-96
CLEC12B	ENSG00000256660.5	0.08	1.5	-1.211	8.86e-88
CLEC14A	ENSG00000176435.6	10.66	60.719	-2.404	7.73e-133
CLEC1A	ENSG00000150048.10	1.69	16.03	-2.662	4.05e-186
CLEC1B	ENSG00000165682.14	0.09	1.29	-1.071	4.08e-90
CLEC2B	ENSG00000110852.4	8.85	31.749	-1.733	1.11e-88
CLEC3B	ENSG00000163815.5	13.59	187.298	-3.69	6.46e-167
CLEC4D	ENSG00000166527.7	0.23	1.53	-1.04	1.67e-75
CLEC4E	ENSG00000166523.7	2.97	19.251	-2.351	9.53e-97
CLEC4M	ENSG00000104938.16	0.05	2.11	-1.567	1.29e-84
CLEC7A	ENSG00000172243.17	12.45	39.04	-1.574	1.94e-66
CLIC3	ENSG00000169583.12	16.34	52.008	-1.612	3.12e-45
CLIC4	ENSG00000169504.14	45.379	109.31	-1.25	1.97e-72
CLIC5	ENSG00000112782.15	3.98	40.661	-3.064	6.71e-133
CLIC6	ENSG00000159212.12	34.09	8.08	1.95	4.68e-28
CLIP2	ENSG00000106665.15	4.19	10.25	-1.116	2.33e-52
CLIP4	ENSG00000115295.19	10.53	22.71	-1.04	8.49e-57
CLK1	ENSG00000013441.15	49.631	193.272	-1.94	4.02e-82
CLK4	ENSG00000113240.12	7.12	20.93	-1.433	7.84e-76
CLSPN	ENSG00000092853.13	2.09	0.48	1.062	2.72e-65
CLU	ENSG00000120885.19	342.01	829.328	-1.275	5.97e-26
CMAHP	ENSG00000168405.14	20.031	58.769	-1.507	7.22e-52
CMBL	ENSG00000164237.8	21.01	8.91	1.151	2.78e-29
CMKLR1	ENSG00000174600.13	4.29	10.34	-1.1	4.72e-40
CMTM2	ENSG00000140932.9	0.49	6.13	-2.259	7.47e-150
CMTM5	ENSG00000166091.19	0.08	1.59	-1.262	4.6e-129
CNFN	ENSG00000105427.9	5.5	0.96	1.73	6.28e-101
CNN1	ENSG00000130176.7	8.73	56.308	-2.558	2.82e-109
CNN3	ENSG00000117519.15	97.47	197.854	-1.014	2.61e-57
CNR1	ENSG00000118432.12	0.78	3.42	-1.312	9.35e-44
CNRIP1	ENSG00000119865.8	4.77	22.45	-2.023	3.25e-171
CNTFR	ENSG00000122756.14	0.1	2.54	-1.686	1.52e-118
CNTN4	ENSG00000144619.14	0.76	2.56	-1.016	1.07e-53
CNTN6	ENSG00000134115.12	0.17	2.49	-1.577	5e-112
CNTNAP1	ENSG00000108797.11	2.59	8.96	-1.472	2.34e-70
CNTNAP3	ENSG00000106714.17	0.24	1.5	-1.012	3e-58
CNTNAP3B	ENSG00000154529.14	0.56	4.46	-1.807	5.66e-111
CNTROB	ENSG00000170037.13	23.85	54.518	-1.16	3.25e-56
COA6	ENSG00000168275.14	48.21	18.12	1.364	2.34e-116
COL10A1	ENSG00000123500.9	23.591	0.36	4.176	1.68e-137
COL11A1	ENSG00000060718.18	6.93	0.22	2.7	1.52e-72
COL13A1	ENSG00000197467.13	2.62	11.72	-1.813	9.97e-90
COL16A1	ENSG00000084636.17	16.68	46.189	-1.416	2.24e-36
COL17A1	ENSG00000065618.16	4.46	0.53	1.835	3e-44
COL1A1	ENSG00000108821.13	381.251	105.799	1.84	2.4e-40
COL21A1	ENSG00000124749.16	2.46	8.22	-1.414	1.34e-40
COL27A1	ENSG00000196739.14	3.82	11.13	-1.331	3.29e-30
COL3A1	ENSG00000168542.12	308.622	118.561	1.373	1.41e-27
COL4A2	ENSG00000134871.17	75.17	175.776	-1.215	5.88e-39
COL4A2-AS1	ENSG00000232814.2	0	1.09	-1.064	8.4e-95
COL4A3	ENSG00000169031.18	3.52	16.25	-1.932	4.43e-66
COL4A5	ENSG00000188153.12	2.52	9.14	-1.526	3.33e-59
COL5A3	ENSG00000080573.6	2.51	12.54	-1.948	1.2e-51
COL6A1	ENSG00000142156.14	82.338	260.384	-1.649	9.54e-38
COL6A2	ENSG00000142173.14	127.168	398.075	-1.639	2.06e-46
COL6A5	ENSG00000172752.14	0.7	5.1	-1.843	2.91e-90
COL6A6	ENSG00000206384.10	0.73	10.53	-2.737	4.66e-166
COLEC12	ENSG00000158270.11	6.64	22.031	-1.592	5.13e-70
COLGALT2	ENSG00000198756.10	0.26	3.23	-1.747	1.15e-108
COMP	ENSG00000105664.10	10.32	4.2	1.122	1.82e-14
CORO2B	ENSG00000103647.12	0.79	5.01	-1.747	1.49e-145
CORO6	ENSG00000167549.18	0.54	19.49	-3.734	2.91e-144
CORO7	ENSG00000262246.5	18.47	45.361	-1.252	3.79e-54
COX4I2	ENSG00000131055.4	7.07	49.251	-2.639	2.29e-144
COX7A1	ENSG00000161281.10	22.181	76.521	-1.742	5.36e-107
COX7CP1	ENSG00000235957.1	0	4.32	-2.411	1e-42
CP	ENSG00000047457.13	123.81	8.57	3.705	4.51e-90
CPA3	ENSG00000163751.3	10.67	37.201	-1.711	1.56e-50
CPAMD8	ENSG00000160111.12	6.01	27.27	-2.012	9.13e-64
CPB2	ENSG00000080618.13	0.63	4.83	-1.839	1.3e-29
CPED1	ENSG00000106034.17	2.32	9.41	-1.649	1.77e-116
CPLX1	ENSG00000168993.14	1.98	6.01	-1.234	1.69e-23
CPXM1	ENSG00000088882.7	4.98	1.83	1.079	3.98e-14
CR2	ENSG00000117322.16	1.37	0.1	1.107	1.39e-34
CRABP2	ENSG00000143320.8	136.503	4.07	4.761	7.75e-110
CREB5	ENSG00000146592.16	1.66	6.45	-1.486	3.93e-65
CREBRF	ENSG00000164463.12	4.21	10.89	-1.19	1.32e-103
CREBZF	ENSG00000137504.13	20.89	44.829	-1.066	7.81e-29
CRIM1	ENSG00000150938.9	14.69	46.941	-1.611	3.25e-93
CRIPAK	ENSG00000179979.8	3.04	11.07	-1.579	6.73e-50
CRISPLD2	ENSG00000103196.11	12.49	70.918	-2.414	2.28e-92
CRMP1	ENSG00000072832.14	3.29	9.59	-1.304	1.88e-53
CROCC	ENSG00000058453.16	10.71	23.54	-1.067	2.9e-32
CROCCP3	ENSG00000080947.14	1.37	3.75	-1.003	1e-35
CRTAC1	ENSG00000095713.13	5.95	27.93	-2.058	1.91e-17
CRTC3	ENSG00000140577.15	11.58	24.439	-1.016	2.25e-76
CRY2	ENSG00000121671.11	12.44	29.79	-1.196	7.28e-76
CRYAB	ENSG00000109846.7	12.48	150.539	-3.491	4.58e-162
CRYGS	ENSG00000213139.7	1.07	4.64	-1.446	5.42e-73
CRYM	ENSG00000103316.10	8.62	2.81	1.336	8.02e-15
CSAD	ENSG00000139631.18	10.31	50.649	-2.191	5.48e-58
CSDC2	ENSG00000172346.14	1.64	9.6	-2.005	1.65e-101
CSF3	ENSG00000108342.12	0.48	11.59	-3.089	4.5e-80
CSF3R	ENSG00000119535.17	16.95	181.056	-3.342	7.62e-103
CSGALNACT2	ENSG00000169826.7	10.59	25.16	-1.174	2.53e-84
CSNK2B-LY6G5B-1181	ENSG00000263020.5	1.67	8.33	-1.805	1.55e-60
CSPG4	ENSG00000173546.7	2.42	16.979	-2.394	1.86e-111
CSPG4P10	ENSG00000276710.4	1.4	3.9	-1.03	2.48e-31
CSPG4P12	ENSG00000259295.6	0.55	2.42	-1.142	3.39e-83
CSRNP1	ENSG00000144655.14	14.8	76.542	-2.295	1.19e-128
CSRP1	ENSG00000159176.13	152.503	369.491	-1.271	7.07e-84
CSRP2	ENSG00000175183.9	13.62	42.75	-1.581	3.72e-54
CST1	ENSG00000170373.8	15.53	0	4.047	7.24e-91
CST2	ENSG00000170369.3	2.51	0.37	1.357	2.96e-27
CST7	ENSG00000077984.5	12.05	36.44	-1.521	5.1e-58
CSTA	ENSG00000121552.3	10.77	27.599	-1.281	5.05e-48
CT83	ENSG00000204019.4	1.15	0	1.104	2.77e-43
CTA-212A2.1	ENSG00000279805.1	0.28	2.08	-1.267	8.68e-147
CTA-228A9.3	ENSG00000272720.1	0.68	2.56	-1.083	2.67e-28
CTA-276O3.4	ENSG00000235354.1	0	1.78	-1.475	1e-18
CTA-384D8.34	ENSG00000273272.1	6.13	1.99	1.254	8.08e-45
CTA-384D8.35	ENSG00000272666.1	6.59	1.49	1.608	2.18e-78
CTA-384D8.36	ENSG00000272821.1	9.7	22.641	-1.144	7.28e-29
CTA-963H5.5	ENSG00000250318.1	2.17	5.68	-1.075	3.13e-61
CTB-134H23.3	ENSG00000260908.1	0.29	2.75	-1.54	2.07e-56
CTB-13F3.1	ENSG00000273055.1	0.79	6.42	-2.051	1.44e-105
CTB-167G5.7	ENSG00000274892.1	0	1.06	-1.043	1.45e-76
CTB-191K22.5	ENSG00000267815.1	27.561	11.23	1.224	1.06e-17
CTB-31N19.3	ENSG00000261596.2	0.54	2.45	-1.164	9.87e-77
CTB-31O20.2	ENSG00000261526.2	2.59	6.48	-1.059	1.49e-36
CTB-31O20.4	ENSG00000267244.5	0.56	3.64	-1.573	2.23e-103
CTB-39G8.3	ENSG00000267344.1	1.31	4.95	-1.365	1.45e-44
CTB-50L17.14	ENSG00000267385.1	0.18	1.5	-1.083	1.73e-63
CTB-50L17.9	ENSG00000267769.1	0.55	2.15	-1.023	7.01e-44
CTB-55O6.12	ENSG00000267169.1	1.07	4.11	-1.304	1.08e-141
CTB-61M7.2	ENSG00000268734.1	0.34	5.31	-2.235	1.28e-104
CTB-63M22.1	ENSG00000229119.3	145.028	32.701	2.115	8.53e-47
CTB-79E8.3	ENSG00000253683.1	0	8.07	-3.181	6.4e-79
CTB-89H12.4	ENSG00000230551.4	4.82	12.29	-1.191	3.01e-41
CTC-246B18.10	ENSG00000269246.1	3.27	8.76	-1.193	2.91e-11
CTC-251I16.1	ENSG00000279496.1	1.91	9.21	-1.811	6.27e-79
CTC-301O7.4	ENSG00000197813.5	0.9	3.41	-1.215	6.16e-79
CTC-338M12.4	ENSG00000233937.6	4.81	10.75	-1.016	1.56e-20
CTC-425F1.4	ENSG00000267458.1	21.93	3.87	2.235	3.93e-34
CTC-428H11.2	ENSG00000272367.1	0.44	2.21	-1.156	1.85e-93
CTC-429P9.3	ENSG00000269044.2	3.25	7.8	-1.05	4.2e-70
CTC-479C5.10	ENSG00000263126.1	0.47	2.16	-1.104	2.96e-76
CTC-490E21.11	ENSG00000279108.1	0.41	2.21	-1.187	7.41e-101
CTC-510F12.2	ENSG00000267082.1	0.34	3.72	-1.817	3.25e-104
CTC-510F12.3	ENSG00000279807.1	0.12	1.35	-1.069	1.22e-67
CTC-518P12.6	ENSG00000267484.1	1.36	0	1.239	3.24e-37
CTC-524C5.2	ENSG00000263272.1	2.29	6.61	-1.21	1.28e-36
CTC-529I10.1	ENSG00000275413.1	1.11	4.46	-1.372	2.85e-53
CTC-529I10.2	ENSG00000227782.2	1.12	5.08	-1.52	3.62e-68
CTC1	ENSG00000178971.13	13.62	35.599	-1.324	3.86e-51
CTD-2007L18.5	ENSG00000260808.1	0.41	1.94	-1.06	4.41e-82
CTD-2013N17.6	ENSG00000280332.1	0.64	2.48	-1.085	8.38e-62
CTD-2013N24.2	ENSG00000244513.6	1.44	5.7	-1.457	1.8e-114
CTD-2015H6.3	ENSG00000249042.5	7.09	2.65	1.148	2.95e-93
CTD-2020K17.1	ENSG00000267121.5	2.58	10.93	-1.737	1.29e-37
CTD-2022H16.2	ENSG00000259749.1	0	1.03	-1.021	1.24e-110
CTD-2026K11.1	ENSG00000260892.1	0.14	2.77	-1.726	1.72e-75
CTD-2026K11.6	ENSG00000203392.3	0.48	2.03	-1.034	2e-69
CTD-2033D15.2	ENSG00000276107.1	0.49	9.87	-2.867	4.94e-87
CTD-2033D15.3	ENSG00000278621.1	0.51	11.12	-3.005	7.73e-127
CTD-2036P10.6	ENSG00000274403.1	0.22	1.64	-1.114	1.42e-98
CTD-2054N24.2	ENSG00000259363.5	0.56	2.16	-1.018	1.08e-83
CTD-2135D7.5	ENSG00000262097.1	0.26	1.95	-1.227	4.34e-60
CTD-2192J16.22	ENSG00000269242.1	4.87	17.46	-1.653	7.62e-42
CTD-2224J9.4	ENSG00000241434.1	1.33	0	1.22	0.00189
CTD-2224J9.8	ENSG00000213777.5	0.09	1.38	-1.127	2.49e-86
CTD-2228K2.7	ENSG00000225138.7	6.06	20.381	-1.599	7.59e-16
CTD-2235C13.1	ENSG00000242198.1	0.38	2.02	-1.13	3.81e-61
CTD-2267D19.1	ENSG00000278918.1	0.23	1.83	-1.202	6.1e-122
CTD-2270P14.1	ENSG00000260565.6	2.61	10.25	-1.64	2.37e-70
CTD-2303H24.2	ENSG00000273018.5	1.69	6.84	-1.543	7.99e-42
CTD-2325P2.4	ENSG00000259038.1	1.31	0	1.208	1.01e-29
CTD-2368P22.1	ENSG00000176593.7	1.61	4.53	-1.083	1.54e-64
CTD-2373N4.3	ENSG00000279041.1	1.13	3.32	-1.02	1.79e-50
CTD-2510F5.4	ENSG00000265415.1	1.69	0.27	1.083	3.58e-68
CTD-2517M22.14	ENSG00000255182.2	1.4	4.9	-1.298	3.73e-22
CTD-2527I21.14	ENSG00000271032.1	0.83	4.12	-1.484	4.47e-55
CTD-2531D15.5	ENSG00000255126.1	0.24	3.63	-1.901	1.75e-19
CTD-2537I9.12	ENSG00000267523.1	3.85	20.01	-2.115	3.62e-60
CTD-2545G14.4	ENSG00000279812.1	0	3.33	-2.114	4.12e-21
CTD-2545M3.8	ENSG00000268518.1	0.34	2.59	-1.422	3.31e-72
CTD-2562J17.6	ENSG00000279117.1	9.13	29.019	-1.567	4.62e-60
CTD-2619J13.13	ENSG00000268307.1	2.55	0.49	1.253	1.18e-42
CTD-2647L4.4	ENSG00000259366.1	1.36	5.51	-1.464	7.65e-99
CTD-3010D24.3	ENSG00000263893.2	1.25	0	1.17	1.99e-79
CTD-3035K23.7	ENSG00000274565.1	0.65	6.23	-2.132	5.99e-127
CTD-3064M3.3	ENSG00000261655.1	0.4	2.36	-1.263	4.56e-99
CTD-3088G3.8	ENSG00000188897.8	0.42	3.93	-1.796	6.26e-86
CTD-3092A11.1	ENSG00000215302.8	0.66	3.23	-1.349	1.12e-86
CTD-3092A11.2	ENSG00000270055.1	3	16.82	-2.155	3.5e-86
CTD-3128G10.6	ENSG00000269680.1	1.24	4.05	-1.173	3.71e-47
CTD-3141N22.1	ENSG00000241069.1	1.32	0	1.214	0.0408
CTD-3184A7.4	ENSG00000232442.1	4.78	17.75	-1.698	1.68e-45
CTD-3193O13.11	ENSG00000268120.1	4.55	0.92	1.531	4.05e-64
CTD-3214H19.16	ENSG00000269711.1	2.17	21.561	-2.831	1.03e-69
CTD-3252C9.4	ENSG00000267519.3	8.58	39.56	-2.082	1.75e-70
CTGF	ENSG00000118523.5	73.109	219.183	-1.571	1.67e-49
CTHRC1	ENSG00000164932.12	58.679	4.98	3.319	8.16e-114
CTIF	ENSG00000134030.13	6.64	19.601	-1.431	6e-114
CTNNAL1	ENSG00000119326.14	18.911	40.079	-1.045	9.15e-54
CTRL	ENSG00000141086.17	0.45	2.3	-1.186	2.14e-75
CTSG	ENSG00000100448.3	1.02	6.57	-1.906	3.1e-53
CTSV	ENSG00000136943.10	3.27	0.54	1.471	1.23e-52
CTTNBP2	ENSG00000077063.10	0.48	2.12	-1.076	3.29e-68
CX3CL1	ENSG00000006210.6	24.56	63.689	-1.34	1.24e-41
CXADR	ENSG00000154639.18	13.68	4.27	1.478	9.4e-53
CXCL10	ENSG00000169245.5	21.561	6.64	1.562	8.17e-20
CXCL12	ENSG00000107562.16	16.731	45.911	-1.404	9.45e-58
CXCL13	ENSG00000156234.7	20.5	0.43	3.91	1.17e-94
CXCL14	ENSG00000145824.12	18.61	3.52	2.117	7.85e-26
CXCL17	ENSG00000189377.8	278.261	132.339	1.067	4.32e-12
CXCL2	ENSG00000081041.8	22.96	71.669	-1.601	3.5e-37
CXCL3	ENSG00000163734.4	3.83	17.17	-1.911	2.22e-53
CXCL9	ENSG00000138755.5	22.91	4.77	2.051	5.23e-23
CXCR1	ENSG00000163464.7	0.22	5.77	-2.472	2.6e-151
CXCR2	ENSG00000180871.7	0.5	4.5	-1.874	9.09e-117
CXCR3	ENSG00000186810.7	3.69	1.05	1.194	1.19e-37
CXorf36	ENSG00000147113.16	3.29	12.48	-1.652	6.75e-104
CXorf57	ENSG00000147231.13	0.68	2.68	-1.131	3.3e-77
CXorf65	ENSG00000204165.5	0.6	2.48	-1.121	5.61e-55
CXXC1	ENSG00000154832.14	31.999	74.058	-1.186	4.89e-40
CYBRD1	ENSG00000071967.11	30.041	94.588	-1.623	3.86e-81
CYGB	ENSG00000161544.9	9.1	25.76	-1.406	1.7e-92
CYP24A1	ENSG00000019186.9	10.81	0.15	3.36	1.89e-71
CYP27A1	ENSG00000135929.8	29.531	75.331	-1.322	1.53e-62
CYP2B7P	ENSG00000256612.7	37.25	106.41	-1.49	8.69e-20
CYP2D7	ENSG00000205702.10	0.94	4.56	-1.519	4.94e-42
CYP2J2	ENSG00000134716.9	4.66	1.14	1.403	7.87e-61
CYP3A5	ENSG00000106258.13	1.24	16.939	-3.002	9.59e-66
CYP4B1	ENSG00000142973.12	18.56	154.353	-2.99	8.28e-68
CYP4F12	ENSG00000186204.14	0.64	3.92	-1.585	3.95e-39
CYP4F29P	ENSG00000228314.1	0.41	2.95	-1.486	8.88e-65
CYP4Z1	ENSG00000186160.4	0.17	1.48	-1.084	6.32e-73
CYR61	ENSG00000142871.15	72.972	301.601	-2.032	2.86e-68
CYTH4	ENSG00000100055.20	7.85	23.259	-1.455	1.59e-67
CYTIP	ENSG00000115165.9	9.5	20.09	-1.006	1.15e-46
CYYR1	ENSG00000166265.11	4.12	15.3	-1.671	2e-128
D2HGDH	ENSG00000180902.16	12.78	28.249	-1.086	2.14e-18
DAAM2	ENSG00000146122.16	4.91	16.86	-1.595	1.4e-63
DAB2	ENSG00000153071.14	18.05	59.19	-1.66	2.2e-102
DAB2IP	ENSG00000136848.16	11.87	30.099	-1.273	1.16e-84
DACH1	ENSG00000276644.4	0.5	3.41	-1.556	7.57e-125
DACT3	ENSG00000197380.10	2.36	9.62	-1.66	7.51e-100
DAPK1	ENSG00000196730.12	16.44	34.919	-1.042	4.74e-38
DAPK2	ENSG00000035664.11	7.32	37.809	-2.222	1e-121
DARS2	ENSG00000117593.9	12.24	5.31	1.069	1.81e-101
DBH-AS1	ENSG00000225756.1	0.65	2.75	-1.184	1.46e-44
DBNDD1	ENSG00000003249.13	18.88	4.15	1.949	1.24e-132
DCAF13	ENSG00000164934.13	32.41	12.89	1.266	6.68e-107
DCHS1	ENSG00000166341.7	2.55	8.95	-1.487	7e-91
DCLK2	ENSG00000170390.14	1.17	3.51	-1.055	6.34e-67
DCN	ENSG00000011465.16	223.773	1063.35	-2.243	7.22e-99
DCSTAMP	ENSG00000164935.6	1.17	4.03	-1.213	3.71e-34
DCTPP1	ENSG00000179958.8	41.3	18.05	1.151	5.54e-90
DDIT4L	ENSG00000145358.6	2.39	0.51	1.167	2.63e-50
DDR1	ENSG00000204580.11	107.09	45.55	1.215	4.22e-54
DDR2	ENSG00000162733.16	3.51	14.03	-1.737	1.47e-104
DDX17	ENSG00000100201.18	109.728	305.197	-1.467	1.04e-75
DDX26B	ENSG00000165359.14	3.12	8.03	-1.132	8.32e-50
DDX3Y	ENSG00000067048.16	0.09	33.751	-4.995	5.04e-52
DDX5	ENSG00000108654.11	322.129	668.785	-1.052	1.32e-58
DEFA1	ENSG00000206047.2	0.19	63.21	-5.754	9.76e-152
DEFA1B	ENSG00000240247.6	0.07	65.94	-5.967	4.5e-149
DEFA3	ENSG00000239839.5	0	24.97	-4.699	3.3e-115
DEFA4	ENSG00000164821.4	0	3.5	-2.17	4.82e-79
DEGS2	ENSG00000168350.7	4.47	1.62	1.062	5.97e-12
DENND2A	ENSG00000146966.12	2.36	13.71	-2.13	4.64e-138
DENND3	ENSG00000105339.10	12.89	112.329	-3.028	6.55e-178
DENND4B	ENSG00000198837.9	19.28	62.839	-1.654	1.29e-58
DEPDC1	ENSG00000024526.16	2.16	0.17	1.433	3.19e-97
DEPDC1B	ENSG00000035499.12	2.84	0.32	1.541	2.33e-107
DEPTOR	ENSG00000155792.9	11.18	3.27	1.512	7.38e-66
DERL3	ENSG00000099958.14	36.75	8.73	1.956	1.04e-58
DES	ENSG00000175084.11	3.5	142.952	-4.999	1.75e-196
DGCR5	ENSG00000237517.8	1.68	0.16	1.208	1.74e-75
DGKA	ENSG00000065357.19	19.97	45.79	-1.158	1.43e-28
DGKD	ENSG00000077044.9	13.37	38.03	-1.442	2.7e-46
DGKE	ENSG00000153933.9	1.31	4.3	-1.198	2.95e-89
DGKG	ENSG00000058866.14	1.35	5.02	-1.357	8.6e-54
DGKH	ENSG00000102780.16	1.32	5.3	-1.441	2.39e-110
DHFR	ENSG00000228716.6	11.18	5.08	1.002	1.04e-86
DHFRP1	ENSG00000188985.6	5.93	1.41	1.524	4.14e-72
DICER1	ENSG00000100697.14	8.04	17.17	-1.007	1.43e-59
DIO2	ENSG00000211448.11	1.85	0.37	1.057	2.95e-42
DIO3	ENSG00000197406.7	0.18	1.92	-1.307	9.07e-71
DIO3OS	ENSG00000258498.6	0.75	29.619	-4.129	1.43e-143
DIP2A	ENSG00000160305.17	10.15	25.2	-1.233	4.3e-54
DISP1	ENSG00000154309.8	3.17	9.22	-1.293	6.88e-87
DKK2	ENSG00000155011.8	0.98	3.28	-1.112	2.92e-75
DKK3	ENSG00000050165.17	36.699	173.5	-2.211	2.13e-106
DLC1	ENSG00000164741.14	11	55.981	-2.247	2.02e-106
DLEC1	ENSG00000008226.19	0.65	3.02	-1.285	6.37e-45
DLG3	ENSG00000082458.11	19.821	8.85	1.08	1e-88
DLG4	ENSG00000132535.18	5.32	20.54	-1.769	2.55e-97
DLGAP5	ENSG00000126787.12	5.15	0.41	2.125	1e-116
DLL1	ENSG00000198719.8	1.84	10.21	-1.981	9.23e-90
DLL4	ENSG00000128917.6	8.06	17.6	-1.038	1.53e-40
DMPK	ENSG00000104936.17	13.78	63.522	-2.126	1.96e-83
DMTF1	ENSG00000135164.18	20.589	76.691	-1.847	1.05e-86
DMXL2	ENSG00000104093.13	12.49	36.45	-1.473	5.46e-62
DNAAF1	ENSG00000154099.17	1.52	5.68	-1.406	1.85e-34
DNAH1	ENSG00000114841.17	1.81	9.66	-1.924	1.99e-102
DNAH12	ENSG00000174844.14	0.33	1.68	-1.011	1.7e-32
DNAH14	ENSG00000185842.14	8.55	2.97	1.266	3.02e-102
DNAH17	ENSG00000187775.16	1.06	4.83	-1.501	1.43e-67
DNAH2	ENSG00000183914.14	2.77	0.64	1.201	1.38e-16
DNAI1	ENSG00000122735.15	0.43	1.87	-1.005	1.7e-25
DNAI2	ENSG00000171595.13	0.19	1.45	-1.042	8.93e-28
DNAJB13	ENSG00000187726.8	3.98	1.11	1.239	4.93e-11
DNAJB4	ENSG00000162616.8	7.34	17.46	-1.146	8.38e-60
DNAJC12	ENSG00000108176.14	11.56	1.5	2.329	7.24e-68
DNAJC18	ENSG00000170464.9	4.06	10.39	-1.171	1.85e-61
DNAJC19P5	ENSG00000225808.1	0.51	2.6	-1.253	9.16e-71
DNAJC19P9	ENSG00000258608.1	2.59	0.45	1.308	2.35e-49
DNAJC22	ENSG00000178401.14	1.79	0.19	1.229	1.91e-58
DNASE1L3	ENSG00000163687.13	1.37	8.21	-1.958	6.68e-81
DNHD1	ENSG00000179532.12	2.5	13.21	-2.022	1.98e-81
DNM2	ENSG00000079805.16	63.831	145.25	-1.174	3.75e-66
DNM3	ENSG00000197959.13	1.64	4.29	-1.003	4.67e-46
DOCK11	ENSG00000147251.15	7.11	21.36	-1.463	1.11e-110
DOCK2	ENSG00000134516.15	8.24	22.751	-1.362	6.98e-88
DOCK4	ENSG00000128512.19	5.39	29.761	-2.267	1.18e-172
DOCK6	ENSG00000130158.13	19.401	77.288	-1.94	2.18e-97
DOCK9	ENSG00000088387.17	34.429	97.869	-1.481	3.26e-67
DOK2	ENSG00000147443.12	9.49	28.919	-1.512	1.34e-79
DOK3	ENSG00000146094.13	9.39	29.611	-1.559	1.36e-73
DOK6	ENSG00000206052.10	0.47	1.95	-1.005	1.83e-53
DOPEY1	ENSG00000083097.14	3.61	9.24	-1.151	5.26e-76
DOT1L	ENSG00000104885.17	5.7	17.44	-1.461	9.19e-93
DPCR1	ENSG00000168631.11	0.56	3.12	-1.401	1.45e-15
DPEP2	ENSG00000167261.13	3.37	16.97	-2.04	8.12e-118
DPH1	ENSG00000108963.17	16.17	40.251	-1.265	1.35e-64
DPP4	ENSG00000197635.9	25.82	8.68	1.47	2.16e-20
DPT	ENSG00000143196.4	11.91	37.94	-1.593	2.41e-62
DPY19L2	ENSG00000177990.11	0.47	2.44	-1.227	4.12e-55
DPY30	ENSG00000162961.13	99.76	45.87	1.104	1.46e-112
DPYSL2	ENSG00000092964.16	35.569	87.438	-1.274	4.16e-81
DSC2	ENSG00000134755.14	9.21	3.41	1.211	2.95e-45
DSE	ENSG00000111817.16	7.06	17.6	-1.206	3.04e-58
DSG2	ENSG00000046604.12	32.669	5.17	2.448	1.58e-110
DSP	ENSG00000096696.13	38.03	5.07	2.685	1.4e-94
DST	ENSG00000151914.17	30.07	198.5	-2.683	2.41e-132
DTL	ENSG00000143476.17	4.9	1.01	1.554	1.6e-73
DTNA	ENSG00000134769.21	4.16	12.48	-1.385	8.21e-42
DTYMK	ENSG00000168393.12	28.809	13.54	1.036	1.33e-93
DUOX1	ENSG00000137857.17	6.42	87.389	-3.574	1.15e-132
DUOX2	ENSG00000140279.12	0.67	2.79	-1.182	1.99e-24
DUOXA1	ENSG00000140254.12	6.77	57.281	-2.907	7.54e-96
DUSP1	ENSG00000120129.5	129.301	657.478	-2.337	2.07e-86
DUSP26	ENSG00000133878.8	0.33	1.93	-1.139	3.22e-71
DUSP7	ENSG00000164086.9	9.97	23.209	-1.142	9.59e-68
DUSP8P5	ENSG00000235316.1	0.68	2.39	-1.013	1.34e-68
DUTP6	ENSG00000225171.2	0.97	3.12	-1.064	1.03e-52
DUXAP8	ENSG00000206195.10	4.63	1.24	1.33	4.37e-37
DYNC2H1	ENSG00000187240.13	3.48	9.02	-1.161	9.72e-66
DYSF	ENSG00000135636.13	8.34	24.17	-1.43	8.38e-67
DZIP1	ENSG00000134874.17	2.64	7.88	-1.287	1.17e-69
DZIP1L	ENSG00000158163.14	1.78	6.27	-1.387	7.57e-67
E2F1	ENSG00000101412.12	8.51	3.47	1.089	1.23e-61
E2F8	ENSG00000129173.12	2.3	0.33	1.311	6.64e-96
EBF1	ENSG00000164330.16	1.05	4.27	-1.362	3.47e-115
EBF4	ENSG00000088881.20	5.68	16.22	-1.366	9.57e-45
EBLN2	ENSG00000255423.1	0.51	2.22	-1.093	3.91e-71
ECE2	ENSG00000145194.17	7.67	2.19	1.442	1.67e-112
ECEL1P2	ENSG00000244280.1	0.42	10.64	-3.035	4.84e-140
ECHDC2	ENSG00000121310.16	53.53	115.639	-1.097	1.14e-38
ECM2	ENSG00000106823.12	3.75	10.3	-1.25	1.4e-62
ECT2	ENSG00000114346.13	14.5	5.02	1.364	6.27e-80
EDA	ENSG00000158813.17	0.88	2.91	-1.056	4.01e-51
EDN1	ENSG00000078401.6	10.22	25.47	-1.238	1.52e-47
EDNRB	ENSG00000136160.14	3.01	42.899	-3.453	2.44e-211
EEF1A1P12	ENSG00000214199.3	1.83	0.31	1.111	3.2e-50
EEF1A1P9	ENSG00000249264.1	2.27	0.3	1.331	2.68e-58
EEF1A2	ENSG00000101210.10	6.97	0.87	2.092	1.5e-52
EFCAB1	ENSG00000034239.10	0.86	2.8	-1.031	3.83e-22
EFCC1	ENSG00000114654.7	1.61	12.74	-2.396	4.61e-152
EFEMP1	ENSG00000115380.18	45.832	166.756	-1.841	2.74e-83
EFEMP2	ENSG00000172638.12	31.111	80.281	-1.34	2.93e-70
EFHC1	ENSG00000096093.14	5.18	11.73	-1.043	2.71e-38
EFHD1	ENSG00000115468.11	4.61	13.58	-1.378	2.09e-13
EFNA3	ENSG00000143590.13	5.9	1.05	1.751	6.76e-141
EFNA4	ENSG00000243364.7	20.831	4.98	1.868	1.1e-163
EFNA5	ENSG00000184349.12	8.06	2.78	1.261	8.2e-54
EFNB1	ENSG00000090776.5	7.97	39.879	-2.188	8.28e-111
EFNB2	ENSG00000125266.6	10.28	22.83	-1.079	2.43e-48
EGFL6	ENSG00000198759.11	6.59	20.46	-1.499	7.86e-61
EGFL7	ENSG00000172889.15	37.841	200.421	-2.375	1.1e-85
EGFL8	ENSG00000241404.6	2.92	17.17	-2.213	4.05e-101
EGLN3	ENSG00000129521.13	21.9	6.84	1.546	2.57e-35
EGR1	ENSG00000120738.7	56.822	122.547	-1.095	8.4e-24
EHBP1L1	ENSG00000173442.11	30.86	89.492	-1.506	9.85e-48
EHD2	ENSG00000024422.11	49.71	116.84	-1.216	1.5e-62
EHF	ENSG00000135373.12	23.65	8.79	1.332	4.76e-34
EIF1AXP1	ENSG00000236698.1	9.26	2.7	1.471	8.68e-54
EIF1AY	ENSG00000198692.9	0.08	20.74	-4.331	1.28e-09
EIF1B	ENSG00000114784.3	37.969	78.259	-1.024	2.61e-89
EIF2AK1	ENSG00000086232.12	79.192	34.811	1.163	6.91e-126
EIF5AP4	ENSG00000234743.1	6.78	0.23	2.661	8.51e-155
ELANE	ENSG00000197561.6	0.13	4.93	-2.392	2.82e-74
ELF3	ENSG00000163435.15	319.35	128.613	1.305	4.66e-21
ELMO1	ENSG00000155849.15	9.76	30.049	-1.529	6.45e-86
ELMSAN1	ENSG00000156030.12	10.56	22.479	-1.022	5.62e-69
ELN	ENSG00000049540.16	29.14	213.945	-2.834	3.53e-85
EMCN	ENSG00000164035.9	4.81	29.889	-2.411	2.86e-154
EME2	ENSG00000197774.12	3.67	11.34	-1.402	1.81e-33
EMID1	ENSG00000186998.15	5.16	12.22	-1.102	2.58e-37
EMILIN1	ENSG00000138080.13	30.819	83.62	-1.411	1.94e-41
EML1	ENSG00000066629.16	3.46	13.36	-1.687	7.34e-105
EML3	ENSG00000149499.11	27.87	76.85	-1.431	5.09e-67
EMP1	ENSG00000134531.9	52.771	144.496	-1.436	2.37e-64
EMP2	ENSG00000213853.9	69.772	225.783	-1.68	7.6e-93
EMP3	ENSG00000142227.10	60.9	155.179	-1.335	1.67e-75
ENC1	ENSG00000171617.13	18.79	6.46	1.408	1.83e-56
ENG	ENSG00000106991.13	56.849	266.445	-2.209	1.35e-144
ENGASE	ENSG00000167280.16	10.53	37.19	-1.728	6.07e-45
ENO1	ENSG00000074800.13	1257.29	521.78	1.267	3.88e-84
ENO3	ENSG00000108515.17	6.02	17.73	-1.416	0.00426
ENPEP	ENSG00000138792.9	1.97	5.98	-1.233	1.34e-43
ENPP5	ENSG00000112796.9	10.31	4.51	1.038	1.61e-26
TSPAN6	ENSG00000000003.14	33.91	12.33	1.389	4.64e-92
FGR	ENSG00000000938.12	9.36	101.927	-3.312	3.53e-189
SEMA3F	ENSG00000001617.11	12.33	37.46	-1.529	1.55e-57
TFPI	ENSG00000003436.14	59.871	133.601	-1.145	8.98e-30
RBM5	ENSG00000003756.16	45.93	153.244	-1.717	7.55e-76
RBM6	ENSG00000004534.14	32.21	112.313	-1.771	1.73e-71
HSPB6	ENSG00000004776.11	6.42	108.653	-3.885	9.44e-188
PDK4	ENSG00000004799.7	8.63	98.94	-3.375	1.93e-121
PRSS22	ENSG00000005001.9	24.87	10.97	1.112	6.54e-25
FAM214B	ENSG00000005238.19	10.91	23.33	-1.031	8.91e-52
MSL3	ENSG00000005302.17	16.42	40.571	-1.255	5.14e-78
MPO	ENSG00000005381.7	0.15	2.46	-1.589	2.57e-74
ITGAL	ENSG00000005844.17	9.94	25.84	-1.295	1.2e-57
ITGA2B	ENSG00000005961.17	0.53	4.63	-1.88	1.26e-61
YBX2	ENSG00000006047.12	1.71	0.29	1.071	3.11e-52
TMEM132A	ENSG00000006118.14	22.55	9.63	1.148	3.65e-42
ETV1	ENSG00000006468.13	8.26	19.64	-1.156	1.34e-36
GGCT	ENSG00000006625.17	77.149	27.58	1.451	1.91e-112
TBXA2R	ENSG00000006638.11	1.21	4.26	-1.251	2.83e-96
IFRD1	ENSG00000006652.13	19.821	49.292	-1.272	7.39e-37
SCIN	ENSG00000006747.14	10.33	4.09	1.154	3.61e-27
GAS7	ENSG00000007237.18	4.83	17.859	-1.694	4.05e-107
MATK	ENSG00000007264.13	2.61	8.71	-1.427	2.52e-80
RHBDF1	ENSG00000007384.15	25.08	77.611	-1.592	1.08e-41
LUC7L	ENSG00000007392.16	31.789	79.379	-1.294	1.72e-33
SELE	ENSG00000007908.15	0.45	2.11	-1.101	5.55e-41
FMO3	ENSG00000007933.12	4.85	17.4	-1.653	1.12e-85
SPAG9	ENSG00000008294.20	25.251	58.04	-1.169	1.59e-56
PLEKHG6	ENSG00000008323.15	6.11	1.55	1.479	2.14e-76
PGLYRP1	ENSG00000008438.4	0.03	3.17	-2.017	2.78e-107
NFIX	ENSG00000008441.16	17.49	38.711	-1.103	9.79e-49
MMP25	ENSG00000008516.16	1.24	15.11	-2.846	2.55e-113
PKD1	ENSG00000008710.17	19.04	74.832	-1.92	1.56e-71
RHOBTB2	ENSG00000008853.16	26.241	64.498	-1.266	3.65e-27
REV3L	ENSG00000009413.15	4.57	13.51	-1.381	3.47e-114
MLXIPL	ENSG00000009950.15	0.69	3.86	-1.524	2.42e-44
IFFO1	ENSG00000010295.19	5.17	35.819	-2.577	4.49e-124
SEMA3G	ENSG00000010319.6	2	18.59	-2.707	3.57e-175
NISCH	ENSG00000010322.15	23.6	75.488	-1.637	5.43e-90
STAB1	ENSG00000010327.10	26.53	121.229	-2.151	1.09e-71
FYN	ENSG00000010810.17	26.859	96.609	-1.809	8.58e-92
MRC2	ENSG00000011028.13	32.529	67.639	-1.034	8.62e-42
NME2	ENSG00000011052.21	19.51	8.26	1.147	2.59e-43
TSPAN9	ENSG00000011105.11	13.44	34.47	-1.296	3.61e-84
SYT7	ENSG00000011347.9	11.7	1.85	2.156	1.5e-86
SEMA3B	ENSG00000012171.17	10.38	73.302	-2.707	3e-101
KDM5D	ENSG00000012817.15	0.05	30.33	-4.899	1.33e-39
MAMLD1	ENSG00000013619.13	1.69	8.43	-1.81	3.82e-69
WAS	ENSG00000015285.10	10.44	26.72	-1.277	3.05e-70
RGPD5	ENSG00000015568.12	2.76	7.03	-1.095	8.27e-56
IGF1	ENSG00000017427.15	2.74	6.78	-1.057	5.38e-30
SLC38A5	ENSG00000017483.14	13.44	35.451	-1.336	8.4e-49
RUFY3	ENSG00000018189.12	16.42	39.36	-1.212	3.21e-66
SLC11A1	ENSG00000018280.16	12.98	292.683	-4.393	1.77e-178
VSIG2	ENSG00000019102.11	11.28	33.96	-1.509	2.51e-37
PHLDB1	ENSG00000019144.16	30.7	90.798	-1.534	1.29e-66
MARCO	ENSG00000019169.10	27.45	133.657	-2.243	2.25e-65
PRDM11	ENSG00000019485.12	2.31	5.9	-1.06	2.73e-82
HGF	ENSG00000019991.15	2.79	12.1	-1.789	2.41e-83
SAMD4A	ENSG00000020577.13	5.61	13.35	-1.118	6.34e-58
OSBPL5	ENSG00000021762.19	10.89	25.539	-1.158	2.07e-38
FHL1	ENSG00000022267.16	10.9	290.822	-4.616	3.09e-224
HSD17B6	ENSG00000025423.11	7.85	21.91	-1.372	3.82e-26
VIM	ENSG00000026025.13	555.636	1295.24	-1.22	1.3e-60
RTEL1-TNFRSF6B	ENSG00000026036.20	2.2	9.54	-1.72	2.42e-53
FAS	ENSG00000026103.19	12.17	28.41	-1.159	3.88e-66
SLAMF7	ENSG00000026751.16	16.37	5.29	1.466	1.36e-35
PRKCH	ENSG00000027075.13	14.21	38.66	-1.383	1.99e-122
IFNGR1	ENSG00000027697.12	62.21	160.629	-1.354	1.37e-92
TNFRSF1B	ENSG00000028137.16	19.9	43.831	-1.101	1.92e-64
HMGB3	ENSG00000029993.14	150.612	15.03	3.242	2.72e-164
PNPLA6	ENSG00000032444.15	30.84	91.151	-1.533	8.94e-112
FUT8	ENSG00000033170.16	26.541	8.81	1.489	1.68e-86
GAB2	ENSG00000033327.12	7.55	20.78	-1.349	8.63e-77
MYOC	ENSG00000034971.14	0.04	3.12	-1.986	5.45e-113
VCL	ENSG00000035403.16	31.789	77.778	-1.265	5.62e-68
TIMP2	ENSG00000035862.12	101.941	228.064	-1.154	3.63e-47
MYOM2	ENSG00000036448.9	1.82	5.9	-1.291	7.44e-70
FLT4	ENSG00000037280.15	3.7	19.401	-2.118	4.07e-129
MRI1	ENSG00000037757.13	9.85	21.51	-1.053	9.09e-36
METTL1	ENSG00000037897.16	34.35	14.27	1.211	7.22e-78
MSR1	ENSG00000038945.14	18.69	51.9	-1.426	1.81e-54
FAM65A	ENSG00000039523.17	19.56	89.622	-2.14	1.8e-134
FAM65C	ENSG00000042062.11	0.74	9.56	-2.602	4.4e-117
TG	ENSG00000042832.11	0.48	2.63	-1.294	2.83e-45
LCP2	ENSG00000043462.11	19.5	50.139	-1.319	3.46e-72
GPM6B	ENSG00000046653.14	1.85	14.97	-2.486	7.89e-158
PREX2	ENSG00000046889.18	0.71	5.08	-1.83	1.09e-148
YTHDC2	ENSG00000047188.15	5.47	11.96	-1.002	2.63e-60
SCML1	ENSG00000047634.14	2.99	13.64	-1.875	1.63e-102
TNFRSF17	ENSG00000048462.10	3.35	0.73	1.33	1.58e-38
EPN3	ENSG00000049283.17	10.36	0.49	2.931	2.3e-160
FOXP3	ENSG00000049768.14	2.68	0.5	1.295	6.76e-87
LAMC3	ENSG00000050555.17	4.19	36.37	-2.848	2.12e-130
FAM160A2	ENSG00000051009.10	18.35	39.24	-1.056	2.67e-43
RAD51	ENSG00000051180.16	4.64	0.91	1.562	2.48e-97
THOC3	ENSG00000051596.9	30.399	13.05	1.16	6.38e-97
PRSS8	ENSG00000052344.15	166.202	71.51	1.205	6.81e-38
FSTL4	ENSG00000053108.16	2.22	0.61	1	1.36e-32
LAMA3	ENSG00000053747.15	14.07	39.5	-1.426	3.21e-29
OPN3	ENSG00000054277.12	23.591	11.19	1.012	8.53e-33
RELT	ENSG00000054967.12	5.38	16.11	-1.423	2.34e-58
MCOLN3	ENSG00000055732.12	1.19	8.87	-2.172	2.77e-94
ITIH4	ENSG00000055955.15	2.8	13.54	-1.936	1.1e-37
GYG2	ENSG00000056998.18	4.23	0.68	1.638	6.11e-98
LAMC2	ENSG00000058085.14	36.45	15.009	1.226	6e-19
RASGRF1	ENSG00000058335.15	3.19	13.24	-1.765	6.03e-20
FLYWCH1	ENSG00000059122.16	14.41	31.76	-1.088	5.56e-40
MXD1	ENSG00000059728.10	5.28	24.54	-2.024	2.33e-81
SLC2A3	ENSG00000059804.15	16.42	88.437	-2.36	1.32e-90
STYK1	ENSG00000060140.8	3.41	0.63	1.436	1.56e-88
HDAC7	ENSG00000061273.17	34.36	99.967	-1.514	1.03e-87
PRDM6	ENSG00000061455.10	0.93	3.79	-1.311	4.59e-93
SPAG4	ENSG00000061656.9	22.161	5.04	1.939	3.09e-101
MRPS35	ENSG00000061794.12	41.521	19.76	1.034	2.99e-88
GUCY1B3	ENSG00000061918.12	6.49	14.23	-1.024	2.28e-62
MON2	ENSG00000061987.14	11.38	24.76	-1.057	2.35e-48
LTK	ENSG00000062524.15	2.4	11.68	-1.899	2.55e-41
SLC6A16	ENSG00000063127.15	0.77	4.11	-1.53	3.09e-113
LIMCH1	ENSG00000064042.17	27.839	82.338	-1.531	4.31e-67
TSPAN32	ENSG00000064201.15	1.18	6.27	-1.738	1.36e-103
WISP2	ENSG00000064205.10	6.9	117.84	-3.911	1.5e-165
SUGP2	ENSG00000064607.16	19.07	60.601	-1.618	3.33e-59
FAR2	ENSG00000064763.10	3.17	9.2	-1.29	1.99e-67
SLC9A3R2	ENSG00000065054.13	103.83	298.253	-1.513	2.75e-57
MCM10	ENSG00000065328.16	1.94	0.27	1.211	1.83e-82
ERBB3	ENSG00000065361.14	72.078	26.891	1.39	2.81e-60
MYLK	ENSG00000065534.18	22.71	97.139	-2.049	3.76e-110
TLE2	ENSG00000065717.14	23.131	53.171	-1.167	1.02e-45
TBC1D1	ENSG00000065882.15	22.79	50.499	-1.114	8.72e-59
SLC9A7	ENSG00000065923.9	3.88	1.32	1.073	1.51e-71
TIE1	ENSG00000066056.13	8.03	45.701	-2.371	3.23e-154
NGEF	ENSG00000066248.14	4.6	0.48	1.92	5.91e-74
SPI1	ENSG00000066336.11	34.599	104.69	-1.57	3.91e-79
KIF26A	ENSG00000066735.14	0.43	2.16	-1.144	1.35e-76
PFKP	ENSG00000067057.16	62.908	22.65	1.434	1.36e-61
KLF6	ENSG00000067082.14	37.229	122.581	-1.693	2.1e-103
PPAP2A	ENSG00000067113.16	26.69	59.128	-1.119	4.32e-47
PHKA1	ENSG00000067177.14	4.8	1.79	1.056	2.43e-94
TRO	ENSG00000067445.20	1.74	6.49	-1.451	1.81e-41
PRKCZ	ENSG00000067606.15	26.841	59.759	-1.126	6.72e-29
ZFY	ENSG00000067646.11	0.02	1.7	-1.404	0.0128
NAV3	ENSG00000067798.13	0.57	2.98	-1.342	2.34e-86
PDZD4	ENSG00000067840.12	0.7	4.76	-1.761	7.05e-90
ROCK1	ENSG00000067900.6	10.43	24.48	-1.157	2.4e-78
HYAL2	ENSG00000068001.13	50.219	181.182	-1.831	5.65e-118
RASSF1	ENSG00000068028.17	18.35	57.811	-1.604	2.54e-116
MEF2A	ENSG00000068305.17	12.74	33.831	-1.342	2.4e-129
INPP5A	ENSG00000068383.18	10.57	28.989	-1.374	7.47e-122
PRR11	ENSG00000068489.12	5.55	0.98	1.726	7.37e-93
REEP1	ENSG00000068615.16	0.58	3.6	-1.542	3.62e-85
RASGRP2	ENSG00000068831.18	3.74	47.11	-3.343	6.04e-164
PPP2R5B	ENSG00000068971.13	9	21.47	-1.168	3.72e-81
PYGM	ENSG00000068976.13	0.41	3.23	-1.585	7.33e-131
PITX1	ENSG00000069011.15	4.62	0.18	2.252	4.14e-75
KCNAB2	ENSG00000069424.14	10.13	36.9	-1.768	3.15e-101
MAOB	ENSG00000069535.13	6.62	29.79	-2.015	1.15e-109
RORA	ENSG00000069667.15	2.39	8.57	-1.497	7.25e-111
TGFBR3	ENSG00000069702.10	2.02	27.08	-3.217	3.47e-205
PFN2	ENSG00000070087.13	47.14	19.67	1.22	4.16e-34
FGF10	ENSG00000070193.4	0.1	2.22	-1.55	8.01e-139
FSTL3	ENSG00000070404.9	20.79	122.453	-2.502	4.28e-104
ST6GALNAC1	ENSG00000070526.14	35.099	5.51	2.471	1.23e-52
GBA2	ENSG00000070610.14	29.681	94.339	-1.636	1.56e-81
NDST1	ENSG00000070614.14	15.18	33.779	-1.104	2.43e-69
ST6GALNAC2	ENSG00000070731.9	6.95	16.88	-1.169	5.9e-45
PABPC1	ENSG00000070756.13	1229.28	603.369	1.025	1.35e-71
PTPN21	ENSG00000070778.12	3.85	18.21	-1.986	8.58e-150
RPS6KA2	ENSG00000071242.11	22.42	48.789	-1.088	5.97e-45
VASH1	ENSG00000071246.10	6.83	15.11	-1.041	1.08e-55
LMCD1	ENSG00000071282.11	28.68	137.681	-2.224	1.91e-146
TRIP13	ENSG00000071539.13	8.63	1.16	2.156	1.37e-102
TRIB2	ENSG00000071575.11	17.111	39.689	-1.168	3.26e-48
LIMS2	ENSG00000072163.18	9.59	129.894	-3.628	1.18e-221
SPEG	ENSG00000072195.14	3.34	11.8	-1.56	4.72e-39
TFRC	ENSG00000072274.12	29.91	75.462	-1.307	5.66e-44
HMMR	ENSG00000072571.19	5.11	0.61	1.924	1.09e-114
STK10	ENSG00000072786.12	11.52	39.199	-1.683	1.11e-113
MRVI1	ENSG00000072952.18	3.18	12.1	-1.648	3.51e-83
MCM2	ENSG00000073111.13	14.21	3.88	1.64	8.15e-107
SELO	ENSG00000073169.13	12.47	27.38	-1.075	4.89e-39
PDE8A	ENSG00000073417.14	10.69	25.04	-1.155	6.56e-64
FERMT2	ENSG00000073712.13	15	57.531	-1.871	8.75e-137
TBX21	ENSG00000073861.2	0.67	2.42	-1.034	7.51e-52
FRY	ENSG00000073910.19	8.46	33.24	-1.856	1.32e-118
NUAK1	ENSG00000074590.13	3.84	9.27	-1.085	2.78e-32
SCARF1	ENSG00000074660.15	5.06	24.281	-2.061	1.12e-115
HACD3	ENSG00000074696.12	43.329	20.25	1.061	2.83e-71
ZZEF1	ENSG00000074755.14	6.73	20.09	-1.448	2.63e-94
TUBE1	ENSG00000074935.13	5.52	13.43	-1.146	3.96e-82
TXK	ENSG00000074966.10	0.65	3	-1.278	4.41e-88
GTSE1	ENSG00000075218.18	3.82	0.79	1.429	1.05e-81
MARK3	ENSG00000075413.17	35.73	75.378	-1.056	3.06e-78
FOSL2	ENSG00000075426.11	33.66	69.608	-1.027	2.6e-36
SEC31B	ENSG00000075826.16	2.13	16.61	-2.492	7e-90
RBMS2	ENSG00000076067.11	11.18	36.671	-1.629	3.69e-127
RGS11	ENSG00000076344.15	1.15	10.04	-2.36	2.06e-100
PLXNA2	ENSG00000076356.6	8.03	30.581	-1.806	3.69e-84
SPAG5	ENSG00000076382.16	14.74	6.26	1.116	8.28e-57
TPD52	ENSG00000076554.15	67.102	13.84	2.198	2.36e-124
PAG1	ENSG00000076641.4	4.3	13.62	-1.464	1.5e-72
MCAM	ENSG00000076706.14	29.821	116.323	-1.929	2.54e-75
STXBP2	ENSG00000076944.14	79.71	162.027	-1.014	1.29e-55
UBE2T	ENSG00000077152.9	24.13	2.93	2.677	6.8e-167
PPP1R12B	ENSG00000077157.20	8.77	20.32	-1.126	5.62e-52
IL4R	ENSG00000077238.13	34.83	111.298	-1.648	3.93e-84
EXOSC5	ENSG00000077348.8	22.389	9.14	1.206	8.7e-110
LRCH4	ENSG00000077454.15	35.38	97.497	-1.437	1.04e-52
FAM76B	ENSG00000077458.12	7.92	17.771	-1.073	1.07e-37
NAALAD2	ENSG00000077616.10	0.31	1.78	-1.086	5.06e-104
FGFR1	ENSG00000077782.19	16.62	71.639	-2.044	1.36e-80
FBLN1	ENSG00000077942.17	58.012	364.707	-2.632	5.67e-111
ITGA8	ENSG00000077943.7	2.3	20.88	-2.729	1.56e-167
MAP2	ENSG00000078018.19	5.53	15.87	-1.369	4.27e-26
LAMP3	ENSG00000078081.7	22.92	95.922	-2.019	9.19e-17
NEBL	ENSG00000078114.18	9.24	25.671	-1.381	4.03e-65
ITM2A	ENSG00000078596.10	12.47	38.689	-1.559	2.2e-93
RUNX1T1	ENSG00000079102.16	0.75	4.14	-1.554	5.05e-124
SLC1A3	ENSG00000079215.13	4.33	13.3	-1.424	3.66e-50
MKNK1	ENSG00000079277.19	21.341	61.349	-1.481	4.02e-95
TNS1	ENSG00000079308.16	28.181	141.317	-2.286	1.19e-128
REXO1	ENSG00000079313.11	14.33	30.38	-1.033	9.75e-45
RAPGEF3	ENSG00000079337.15	4.69	29.871	-2.44	7.17e-112
PAFAH1B3	ENSG00000079462.7	54.462	10.63	2.254	1.82e-178
EPB41L2	ENSG00000079819.16	11.95	69.85	-2.452	1.33e-158
PTPRH	ENSG00000080031.9	3.26	0.12	1.927	2.94e-83
SESN1	ENSG00000080546.13	7.54	29.14	-1.819	1e-139
NDC80	ENSG00000080986.12	5.32	0.91	1.726	1.59e-90
PTPRC	ENSG00000081237.18	18.57	48.519	-1.339	2.23e-68
SMARCD3	ENSG00000082014.16	17.81	51.211	-1.473	1.02e-67
EPB41L3	ENSG00000082397.15	8.15	29.96	-1.759	1.19e-85
SERTAD4	ENSG00000082497.11	4.76	1.28	1.337	5.63e-38
GRHL2	ENSG00000083307.10	12.48	3.84	1.478	3.09e-88
FCN1	ENSG00000085265.10	6.65	36.79	-2.304	2.18e-89
MAP3K4	ENSG00000085511.19	6.81	14.9	-1.026	9.94e-85
PILRA	ENSG00000085514.15	12.58	29.97	-1.189	1.05e-63
IGSF9	ENSG00000085552.16	6.56	0.55	2.286	7.35e-119
WNT11	ENSG00000085741.12	0.88	4.99	-1.672	1.79e-77
ORC1	ENSG00000085840.12	2.05	0.5	1.024	3.05e-77
RAD54L	ENSG00000085999.11	3.35	0.91	1.187	1.13e-70
TMED2	ENSG00000086598.10	176.203	80.839	1.115	8.02e-91
PPP1R15A	ENSG00000087074.7	37.59	152.672	-1.994	7.43e-113
TMPRSS11E	ENSG00000087128.9	1.41	0.03	1.226	5.04e-52
PGS1	ENSG00000087157.18	20.189	55.448	-1.414	2.5e-76
UIMC1	ENSG00000087206.16	12.95	29.66	-1.136	1.43e-84
MMP2	ENSG00000087245.12	118.512	261.269	-1.134	1.06e-28
SH3BP2	ENSG00000087266.15	16.87	55.912	-1.671	1.81e-81
PHACTR3	ENSG00000087495.16	2.8	9.62	-1.483	1.72e-18
ERGIC2	ENSG00000087502.17	66.178	29.691	1.13	8.49e-91
TFAP2C	ENSG00000087510.6	7.59	1.58	1.735	1.23e-82
RFX2	ENSG00000087903.12	5.18	12.83	-1.162	1.01e-66
REM1	ENSG00000088320.3	0.73	3.37	-1.337	3.85e-86
TPX2	ENSG00000088325.15	14.67	1.23	2.813	5.76e-129
SIGLEC1	ENSG00000088827.12	4.78	14.74	-1.445	5.44e-47
F11	ENSG00000088926.13	0.22	2.43	-1.491	6.79e-46
TESC	ENSG00000088992.17	36.181	10.75	1.662	4.2e-24
P2RX7	ENSG00000089041.16	2.05	6.05	-1.209	2.42e-80
OAS1	ENSG00000089127.12	48.809	21.739	1.131	1.53e-42
PXN	ENSG00000089159.15	47.431	99.822	-1.058	3.63e-51
TBX5	ENSG00000089225.19	2.62	17.5	-2.354	6.55e-155
HEPH	ENSG00000089472.16	4.27	11.44	-1.239	2.59e-50
LTBP4	ENSG00000090006.17	48.19	299.787	-2.612	1.51e-133
MRPS33	ENSG00000090263.15	75.861	31.8	1.229	1.04e-115
IRAK3	ENSG00000090376.8	2.83	16.57	-2.198	3.5e-106
P3H2	ENSG00000090530.9	6.44	23.23	-1.703	5.09e-34
RAB11FIP3	ENSG00000090565.15	16.22	34.021	-1.024	1.69e-46
MCOLN1	ENSG00000090674.15	17.27	44.2	-1.307	5.5e-95
KIF4A	ENSG00000090889.11	4.04	0.3	1.955	1.77e-119
TNRC6A	ENSG00000090905.17	10.41	23.25	-1.088	5.7e-44
PLEKHG2	ENSG00000090924.14	15.31	37.281	-1.231	3.19e-17
PITPNM2	ENSG00000090975.12	3.97	17.179	-1.871	2e-110
NLRC4	ENSG00000091106.18	1.27	4.15	-1.182	1.94e-72
NRCAM	ENSG00000091129.19	1.15	4.65	-1.394	7.34e-29
LAMB1	ENSG00000091136.13	36.6	216.586	-2.533	1.63e-95
RAPGEF4	ENSG00000091428.17	1.47	11.78	-2.371	1.06e-169
SEL1L3	ENSG00000091490.10	72.932	32.21	1.155	1.84e-69
NLRP1	ENSG00000091592.15	8.28	39.719	-2.134	1.33e-106
ORC6	ENSG00000091651.8	4.84	1.29	1.351	1.05e-92
RGS17	ENSG00000091844.7	2.13	0.23	1.347	4.73e-67
JPH4	ENSG00000092051.16	0.37	1.81	-1.036	3.72e-116
SLC22A17	ENSG00000092096.14	7.07	16.18	-1.09	3.47e-32
TGM1	ENSG00000092295.11	1.02	5.32	-1.646	7.85e-117
SEMA6A	ENSG00000092421.16	1.45	16.781	-2.859	5.56e-195
TBX15	ENSG00000092607.13	1.93	0.46	1.005	9.45e-44
UNC13D	ENSG00000092929.11	18.01	56.861	-1.606	1.08e-58
VNN3	ENSG00000093134.13	0.45	4.25	-1.856	3.43e-68
FMO2	ENSG00000094963.13	7.2	97.247	-3.583	1.72e-174
MSH2	ENSG00000095002.12	13.87	5.58	1.176	1.49e-92
SH2D3C	ENSG00000095370.19	6.59	51.671	-2.795	1.59e-200
TBC1D2	ENSG00000095383.19	17.27	36.46	-1.036	8.78e-35
SORBS1	ENSG00000095637.20	4.36	28.819	-2.476	1.12e-149
TPSD1	ENSG00000095917.13	0.74	5.85	-1.977	1.54e-43
FKBP5	ENSG00000096060.14	24.729	90.603	-1.832	4.17e-35
PGC	ENSG00000096088.16	22.45	246.492	-3.4	1.84e-12
TMEM14A	ENSG00000096092.5	33.639	14.58	1.153	9.83e-79
JAK2	ENSG00000096968.12	3.75	10.95	-1.331	1.94e-111
PCSK5	ENSG00000099139.13	1.8	5.76	-1.272	9.62e-94
HSD17B7P2	ENSG00000099251.14	2.18	5.8	-1.096	1.13e-50
PALMD	ENSG00000099260.10	4.79	20.9	-1.919	7.79e-114
MZF1	ENSG00000099326.8	7.95	29.611	-1.774	3.12e-74
MYO9B	ENSG00000099331.13	37.88	106.343	-1.465	3.79e-73
PRKY	ENSG00000099725.14	0.02	3.73	-2.213	1.29e-35
MISP	ENSG00000099812.8	25.04	10.54	1.174	1.17e-29
IZUMO4	ENSG00000099840.13	2.61	7.12	-1.17	1.52e-24
GADD45B	ENSG00000099860.8	48.381	214.375	-2.125	4.32e-98
PALM	ENSG00000099864.17	7.52	27.5	-1.742	4.42e-92
LZTR1	ENSG00000099949.18	20.78	52.341	-1.292	1.47e-38
MMP11	ENSG00000099953.9	25.329	0.85	3.831	1.09e-135
P2RX6	ENSG00000099957.16	0.14	1.52	-1.144	8.86e-90
SUSD2	ENSG00000099994.10	23.831	94.601	-1.945	4.37e-41
PPM1F	ENSG00000100034.13	7.23	25.44	-1.684	2.05e-131
MFNG	ENSG00000100060.17	9.47	31.169	-1.619	2.77e-116
LRP5L	ENSG00000100068.11	3.49	8.87	-1.136	9.88e-27
PLA2G3	ENSG00000100078.3	0.32	2.2	-1.278	2.01e-33
PIK3IP1	ENSG00000100100.12	23.7	51.872	-1.098	4.29e-63
TTC28	ENSG00000100154.14	2.99	9.1	-1.34	4.8e-100
TPTEP1	ENSG00000100181.21	1.47	8.16	-1.891	2.63e-23
KDELR3	ENSG00000100196.10	34.21	9.67	1.722	6.16e-91
TIMP3	ENSG00000100234.11	89.51	585.732	-2.697	5.36e-124
PPP6R2	ENSG00000100239.15	23.52	52.621	-1.129	2.49e-53
SUN2	ENSG00000100242.15	50.639	133.379	-1.38	9.72e-86
PDGFB	ENSG00000100311.16	7.36	25.24	-1.65	8.27e-75
SYNGR1	ENSG00000100321.14	3.8	9.22	-1.09	1.1e-37
MTMR3	ENSG00000100330.15	13.81	30.199	-1.075	2.01e-45
GRAP2	ENSG00000100351.16	1.73	5.27	-1.2	2.54e-65
NCF4	ENSG00000100365.14	14.87	38.62	-1.32	1.42e-65
HDAC10	ENSG00000100429.17	19.37	41.72	-1.068	1.29e-27
SDR39U1	ENSG00000100445.16	35.74	73.47	-1.019	3.24e-34
POLE2	ENSG00000100479.12	4.84	1.62	1.156	6.32e-77
GNPNAT1	ENSG00000100522.8	15.56	6.31	1.18	3.2e-81
PLEK2	ENSG00000100558.8	13.62	1.55	2.519	2.61e-158
RIN3	ENSG00000100599.15	11.32	28.68	-1.268	1.05e-86
SIX4	ENSG00000100625.8	3.08	0.44	1.502	5.37e-90
GALNT16	ENSG00000100626.16	0.45	3.03	-1.475	3.71e-96
SRSF5	ENSG00000100650.15	141.916	376.524	-1.401	1.7e-86
GSKIP	ENSG00000100744.14	17.52	7.22	1.172	2.57e-85
PAPLN	ENSG00000100767.15	7.44	16.65	-1.064	1.08e-28
NFKBIA	ENSG00000100906.10	164.004	375.741	-1.191	8.03e-49
REC8	ENSG00000100918.12	9.2	35.24	-1.829	2.21e-51
MMP9	ENSG00000100985.7	30.519	10	1.519	1.99e-26
GINS1	ENSG00000101003.9	4.33	0.47	1.858	1.72e-130
MYBL2	ENSG00000101057.15	17.349	1.05	3.162	4.73e-125
TUBB1	ENSG00000101162.3	0.09	1.44	-1.163	2.17e-99
SLCO4A1	ENSG00000101187.15	3.61	77.578	-4.091	7.27e-95
PTK6	ENSG00000101213.6	9.1	2.77	1.422	5.21e-55
RASSF2	ENSG00000101265.15	6.78	24.281	-1.7	1.98e-119
SLC52A3	ENSG00000101276.14	4.33	1.02	1.4	1.61e-62
RSPO4	ENSG00000101282.8	0.5	9.64	-2.826	6.5e-154
SIRPB1	ENSG00000101307.15	2.66	11.82	-1.808	1e-89
FERMT1	ENSG00000101311.15	6.18	0.67	2.104	1.35e-124
PLCB4	ENSG00000101333.16	1.18	4.77	-1.404	1.47e-56
MYL9	ENSG00000101335.9	130.146	560.316	-2.098	2.24e-117
HCK	ENSG00000101336.12	17.31	37.449	-1.07	3.02e-47
TLDC2	ENSG00000101342.9	1.65	9.13	-1.935	5.39e-88
SAMHD1	ENSG00000101347.8	28.949	67.232	-1.188	1.22e-59
JAG1	ENSG00000101384.11	8.21	31.299	-1.81	2.56e-82
WFDC2	ENSG00000101443.17	755.924	157.695	2.254	1.94e-52
PPP1R16B	ENSG00000101445.9	2.51	6.38	-1.072	8.04e-62
MAP1LC3A	ENSG00000101460.12	24.57	63.91	-1.344	5.6e-52
PIGU	ENSG00000101464.10	25.34	12.03	1.015	4.97e-107
SMCHD1	ENSG00000101596.14	10.16	23.091	-1.11	5.04e-49
SMAD7	ENSG00000101665.8	14.2	33.499	-1.183	3.78e-74
POLI	ENSG00000101751.10	8.08	17.28	-1.01	7.17e-50
MXRA5	ENSG00000101825.7	11.74	3.83	1.399	3.2e-33
VSIG1	ENSG00000101842.13	1.86	0.27	1.171	1.16e-26
NXT2	ENSG00000101888.11	10.76	4.07	1.214	1.16e-73
PRPS2	ENSG00000101911.12	24.721	10.96	1.105	6.26e-86
SRPX	ENSG00000101955.14	3.99	47.408	-3.278	5.2e-166
SYP	ENSG00000102003.10	0.96	3.58	-1.225	5.26e-36
RENBP	ENSG00000102032.12	14.03	31.879	-1.129	1.16e-41
RS1	ENSG00000102104.8	0.05	1.86	-1.446	1.81e-151
PCSK1N	ENSG00000102109.8	5.55	2.11	1.075	1.83e-16
TAZ	ENSG00000102125.15	24.13	62.141	-1.329	1.24e-40
GATA1	ENSG00000102145.13	0.09	1.6	-1.254	1.28e-137
PHEX	ENSG00000102174.8	0.4	2.05	-1.123	1.73e-79
GABRE	ENSG00000102287.16	5.5	26.6	-2.086	3.71e-44
KLF8	ENSG00000102349.14	2.4	7.36	-1.298	2.35e-72
SYTL4	ENSG00000102362.15	5.68	17.56	-1.474	1.44e-56
SGCG	ENSG00000102683.7	0.14	2.84	-1.752	1.08e-162
FLT1	ENSG00000102755.10	8.9	20.201	-1.099	3.43e-46
RGCC	ENSG00000102760.12	51.929	607.65	-3.523	9.1e-213
MEDAG	ENSG00000102802.9	2.57	7.74	-1.292	2.54e-27
PLLP	ENSG00000102934.9	16.829	58.201	-1.731	1.01e-63
ZNF423	ENSG00000102935.11	0.76	3.13	-1.231	1.15e-115
MMP15	ENSG00000102996.4	24.71	9.63	1.274	5.55e-58
NDRG4	ENSG00000103034.14	3.07	32.03	-3.021	8.12e-118
SLC7A6	ENSG00000103064.13	6.87	17.701	-1.249	3.07e-63
FA2H	ENSG00000103089.8	8.01	1.51	1.844	2.94e-83
TAF1C	ENSG00000103168.16	15.87	56.009	-1.757	5.56e-70
WFDC1	ENSG00000103175.10	3.05	25.21	-2.694	4.56e-135
FOXF1	ENSG00000103241.6	2.15	27.5	-3.178	1.07e-219
SLC7A5	ENSG00000103257.8	25.08	8.54	1.451	1.47e-64
MEFV	ENSG00000103313.11	0.35	4.7	-2.078	2.28e-156
PIEZO1	ENSG00000103335.19	54.64	150.007	-1.44	1.05e-59
TOX3	ENSG00000103460.16	7.64	0.62	2.415	1.28e-79
RRN3P2	ENSG00000103472.9	0.63	3.31	-1.403	9.82e-88
QPRT	ENSG00000103485.17	26.051	11.28	1.139	2.73e-24
TMC5	ENSG00000103534.16	46.019	20.89	1.103	2.2e-21
HERC1	ENSG00000103657.13	15.81	42.051	-1.357	1.27e-102
RASL12	ENSG00000103710.10	4.83	30.519	-2.435	1.06e-156
ZNF106	ENSG00000103994.16	7.83	19.471	-1.213	1.45e-83
RHOV	ENSG00000104140.6	9.03	0.69	2.569	1.53e-68
OIP5	ENSG00000104147.8	2.46	0.42	1.285	2.35e-92
PDGFRL	ENSG00000104213.12	8.84	3.24	1.215	4.22e-41
SFRP1	ENSG00000104332.11	0.44	2.44	-1.256	1.32e-21
LAPTM4B	ENSG00000104341.16	127.406	31.04	2.003	3.43e-116
ESRP1	ENSG00000104413.15	44.64	15.15	1.499	1.54e-109
NCALD	ENSG00000104490.17	7.53	17.9	-1.148	4e-55
TSTA3	ENSG00000104522.15	98.379	46.41	1.068	2.03e-87
PYCRL	ENSG00000104524.13	10.77	4.42	1.119	5.2e-90
ERICH1	ENSG00000104714.13	10.47	24.1	-1.13	1.79e-70
MCM4	ENSG00000104738.16	25.5	7.03	1.723	2.34e-106
FGL1	ENSG00000104760.16	2.39	0.42	1.255	1.88e-32
KCNN4	ENSG00000104783.11	31.421	7.37	1.954	3.3e-44
SNRNP70	ENSG00000104852.14	104.379	214.613	-1.033	7.88e-27
RNASEH2A	ENSG00000104889.4	23.011	8.95	1.271	5.31e-95
LYL1	ENSG00000104903.4	4.61	12.7	-1.288	4.15e-68
RETN	ENSG00000104918.7	2.28	28.13	-3.151	1.01e-107
IL4I1	ENSG00000104951.15	8.97	1.77	1.848	1.77e-69
NOVA2	ENSG00000104967.6	0.72	7.72	-2.342	1.08e-224
LILRB1	ENSG00000104972.14	4.43	14.22	-1.487	7.16e-67
LILRA1	ENSG00000104974.10	0.52	2.85	-1.341	2.63e-113
TNNT1	ENSG00000105048.16	10.24	3.75	1.243	1.62e-16
RASAL3	ENSG00000105122.12	5.25	19.12	-1.687	1.54e-65
EPHX3	ENSG00000105131.7	11.16	1.99	2.024	7.76e-79
SYDE1	ENSG00000105137.12	3.99	17.37	-1.88	5.81e-123
PRX	ENSG00000105227.14	2.39	44.099	-3.734	1.55e-224
NUMBL	ENSG00000105245.9	9.32	22.86	-1.209	2.85e-34
NKG7	ENSG00000105374.9	13.59	36.46	-1.36	8.79e-39
ICAM5	ENSG00000105376.4	2.82	13.97	-1.97	2.79e-68
TYK2	ENSG00000105397.13	56.129	143.608	-1.34	2.08e-38
PTPRS	ENSG00000105426.14	8.37	28.359	-1.648	1.48e-73
PLA2G4C	ENSG00000105499.13	5.34	19.24	-1.675	9.17e-92
SIGLEC5	ENSG00000105501.11	0.67	2.86	-1.209	2.81e-73
LPPR2	ENSG00000105520.10	13.28	30.56	-1.144	1.48e-44
RASIP1	ENSG00000105538.8	3.86	37.809	-2.997	2.96e-193
MIER2	ENSG00000105556.10	14	31.399	-1.111	3e-54
LILRB5	ENSG00000105609.16	1.99	10.72	-1.971	5.75e-79
JAK3	ENSG00000105639.18	5.29	12.95	-1.149	2.13e-22
HAMP	ENSG00000105697.7	2.94	0.74	1.179	4.22e-27
LSR	ENSG00000105699.16	155.772	37.77	2.016	4.61e-127
PBX4	ENSG00000105717.13	2.44	6.55	-1.134	2.47e-39
TFPI2	ENSG00000105825.11	17.38	4.54	1.73	2.35e-18
NAMPT	ENSG00000105835.11	78.732	173.946	-1.134	3.59e-14
PON3	ENSG00000105852.10	34.35	12.28	1.412	7.02e-28
WDR91	ENSG00000105875.13	11.74	27.27	-1.15	6e-38
PTN	ENSG00000105894.11	3.35	12.2	-1.601	2.56e-41
TFEC	ENSG00000105967.15	2.68	9.59	-1.525	5.57e-79
MET	ENSG00000105976.14	30.93	7.29	1.946	1.25e-38
WNT2	ENSG00000105989.8	3.59	11.85	-1.485	1.1e-60
HOXA3	ENSG00000105997.22	1.93	5.31	-1.107	1.83e-20
HOXA5	ENSG00000106004.4	3.3	18.96	-2.215	2.06e-136
NOD1	ENSG00000106100.10	8.52	18.76	-1.054	2.91e-55
EPHB6	ENSG00000106123.11	1.85	9.08	-1.823	6.71e-79
NUDT1	ENSG00000106268.15	30.37	14.37	1.029	5.69e-90
SERPINE1	ENSG00000106366.8	23.831	85.603	-1.802	7.7e-42
RPA3	ENSG00000106399.11	40.461	18.42	1.094	1.21e-82
TMEM106B	ENSG00000106460.18	28.709	9.19	1.544	1.53e-121
SFRP4	ENSG00000106483.11	21.88	9.6	1.11	1.34e-08
MEOX2	ENSG00000106511.5	1.7	10.37	-2.074	2.75e-99
RARRES2	ENSG00000106538.9	123.348	373.068	-1.589	2.56e-70
LIMK1	ENSG00000106683.14	32.219	15.04	1.05	7.58e-66
SLC1A1	ENSG00000106688.11	4	11.16	-1.282	4.99e-52
PRUNE2	ENSG00000106772.17	2.14	6.17	-1.191	1.45e-39
OGN	ENSG00000106809.10	1.16	11.41	-2.522	3.66e-95
TLE4	ENSG00000106829.18	6.14	16.3	-1.277	2.33e-84
LHX6	ENSG00000106852.15	0.94	2.94	-1.022	9.98e-46
RIC1	ENSG00000107036.11	4.99	11.62	-1.075	1.12e-72
TYRP1	ENSG00000107165.12	0.75	2.88	-1.149	3.86e-40
MPDZ	ENSG00000107186.16	4.87	15.3	-1.473	1.27e-103
PIP5K1B	ENSG00000107242.17	2.29	12.28	-2.013	2.63e-80
RAPGEF1	ENSG00000107263.18	20.91	43.29	-1.015	7.53e-67
NPDC1	ENSG00000107281.9	28.839	129.417	-2.128	3.59e-80
SH3GL2	ENSG00000107295.9	0.06	1.15	-1.02	1.11e-56
PTGDS	ENSG00000107317.11	83.562	464.456	-2.461	2.57e-95
PDLIM1	ENSG00000107438.8	122.853	297.057	-1.267	4.42e-88
PALD1	ENSG00000107719.8	3.57	17.259	-1.998	6.88e-130
SPOCK2	ENSG00000107742.12	13.14	68.331	-2.294	1.56e-110
NPM3	ENSG00000107833.10	38.101	13.22	1.459	2.73e-118
MAP3K8	ENSG00000107968.9	11.44	55.05	-2.172	6.45e-136
UBE2S	ENSG00000108106.13	32.239	13.77	1.17	7.83e-70
RGS9	ENSG00000108370.15	0.64	5.17	-1.912	2.2e-165
RNF43	ENSG00000108375.12	10.05	3.06	1.445	3.99e-66
WNT3	ENSG00000108379.9	3.31	1.03	1.086	1.61e-70
2025-09-04	ENSG00000108387.14	6.87	43.919	-2.513	3.75e-171
P2RX1	ENSG00000108405.3	1.24	10.35	-2.341	1.93e-146
PIGL	ENSG00000108474.16	9.09	22.869	-1.242	4.73e-40
SLC6A4	ENSG00000108576.9	0.1	33.739	-4.981	1.84e-187
ICAM2	ENSG00000108622.10	27.21	90.571	-1.699	2.61e-124
LGALS3BP	ENSG00000108679.12	684.875	242.862	1.492	4.15e-64
EZH1	ENSG00000108799.12	11.92	43.35	-1.779	1.77e-110
SGCA	ENSG00000108823.15	3.25	29.85	-2.86	1.43e-163
LUC7L3	ENSG00000108848.15	59.49	134.932	-1.168	6.23e-40
WSB1	ENSG00000109046.14	77.288	211.746	-1.442	1.5e-31
MYH3	ENSG00000109063.14	0.4	1.87	-1.036	3.6e-71
PMP22	ENSG00000109099.13	45.11	193.796	-2.079	1.45e-131
TMEM33	ENSG00000109133.12	25.64	11.91	1.045	4.58e-82
SULT1E1	ENSG00000109193.10	0.15	1.63	-1.193	7.08e-53
ODAM	ENSG00000109205.16	0.15	1.45	-1.091	7.72e-60
NMU	ENSG00000109255.11	3.7	0.39	1.758	2.19e-55
MAPK10	ENSG00000109339.18	2.44	8.01	-1.389	4.47e-58
GAB1	ENSG00000109458.8	4.71	13.04	-1.298	6.59e-92
WFS1	ENSG00000109501.13	18.81	54.951	-1.498	2.87e-97
GALNT7	ENSG00000109586.11	21.259	6.35	1.599	2.09e-118
SOD3	ENSG00000109610.5	26.7	150.748	-2.454	1.2e-111
TRIM2	ENSG00000109654.14	19.84	6.33	1.507	2.01e-55
SH3D19	ENSG00000109686.16	18.12	52.87	-1.494	1.38e-100
LRP2BP	ENSG00000109771.15	0.81	4.7	-1.655	3.84e-135
NCAPG	ENSG00000109805.9	4.52	0.6	1.787	3.65e-97
UGDH	ENSG00000109814.11	39.341	16.02	1.245	1.49e-54
PPARGC1A	ENSG00000109819.8	0.62	2.92	-1.275	2.2e-25
ZBTB16	ENSG00000109906.13	1.03	27.469	-3.81	3.85e-136
FNBP4	ENSG00000109920.12	27.41	77.091	-1.459	4.47e-60
MS4A4A	ENSG00000110079.16	16.64	38.609	-1.167	7.5e-43
TRIM3	ENSG00000110171.18	6.73	30.181	-2.012	9.47e-110
FOLR3	ENSG00000110203.8	0.26	3.66	-1.887	6e-73
IL10RA	ENSG00000110324.9	12.43	27.611	-1.091	1.65e-55
GALNT18	ENSG00000110328.5	13.19	50.471	-1.859	7.59e-124
PVRL1	ENSG00000110400.10	9.94	3.52	1.275	6.91e-62
MDK	ENSG00000110492.15	439.981	46.84	3.204	1.69e-142
MADD	ENSG00000110514.18	15.22	35.439	-1.168	1.11e-58
SLC35F2	ENSG00000110660.14	14.14	3.28	1.823	1.27e-128
TCIRG1	ENSG00000110719.9	83.458	241.452	-1.521	1.25e-38
VWF	ENSG00000110799.13	32.599	212.835	-2.67	1.4e-151
PPFIBP1	ENSG00000110841.13	10.05	38.35	-1.832	2.83e-104
LIN7A	ENSG00000111052.7	0.62	5.84	-2.078	4.57e-172
KRT18	ENSG00000111057.10	672.084	209.701	1.676	4.23e-87
TNS2	ENSG00000111077.17	25.61	192.404	-2.862	4.29e-142
FOXM1	ENSG00000111206.12	12.8	1.87	2.266	3.19e-107
MYL2	ENSG00000111245.14	0.02	3.13	-2.018	2.33e-83
RAD51AP1	ENSG00000111247.14	5.31	1.49	1.341	8.18e-82
SH2B3	ENSG00000111252.10	7.25	19.92	-1.342	8.57e-100
GPRC5D	ENSG00000111291.8	1.16	3.61	-1.094	2.05e-49
MGP	ENSG00000111341.9	287.974	1036.86	-1.845	3.72e-74
RASAL1	ENSG00000111344.11	4.29	0.36	1.96	5.05e-92
RERGL	ENSG00000111404.6	0.29	2.57	-1.469	8.77e-36
STX2	ENSG00000111450.13	5.96	19.401	-1.551	8.39e-128
GAPDH	ENSG00000111640.14	2508.31	1145.37	1.13	4.27e-68
GNB3	ENSG00000111664.10	0.91	3.86	-1.347	4.8e-40
PHC1	ENSG00000111752.10	9.22	22.86	-1.223	2.33e-63
NEDD9	ENSG00000111859.16	28.31	105.251	-1.858	1.13e-81
FAM184A	ENSG00000111879.18	3.72	9.63	-1.171	2.55e-37
FAM65B	ENSG00000111913.15	3.62	17.73	-2.019	3.98e-98
SASH1	ENSG00000111961.16	4.28	23.45	-2.211	3.39e-162
UST	ENSG00000111962.7	2.21	5.81	-1.085	1.06e-62
PHACTR1	ENSG00000112137.16	3.38	13.02	-1.678	4.73e-106
MDGA1	ENSG00000112139.14	1.39	3.95	-1.05	1.1e-57
FHL5	ENSG00000112214.10	0.92	10.61	-2.596	1.87e-204
KHDRBS2	ENSG00000112232.8	0.35	1.75	-1.026	1.56e-45
PTP4A1	ENSG00000112245.9	164.073	59.272	1.454	3.42e-52
VNN2	ENSG00000112303.13	2.76	15.41	-2.126	1.55e-90
SOBP	ENSG00000112320.11	0.69	2.76	-1.154	8.95e-97
PERP	ENSG00000112378.11	60.858	21.919	1.432	2.14e-73
HECA	ENSG00000112406.4	7.63	17.45	-1.096	1.56e-95
PHACTR2	ENSG00000112419.14	5.74	13.48	-1.103	1.21e-73
GMDS	ENSG00000112699.10	26.25	12.13	1.053	9.82e-69
TTK	ENSG00000112742.9	3.08	0.42	1.523	1.88e-91
LAMA4	ENSG00000112769.18	12.92	59.441	-2.118	3.7e-107
PRSS16	ENSG00000112812.15	18.89	6.99	1.316	1.14e-63
SEMA5A	ENSG00000112902.11	1.39	5.47	-1.437	1.42e-86
GHR	ENSG00000112964.13	0.41	3.78	-1.761	9.99e-176
KIF20A	ENSG00000112984.11	6.76	0.71	2.182	6.25e-129
HBEGF	ENSG00000113070.7	9.62	40.76	-1.975	1.17e-92
PDE8B	ENSG00000113231.13	0.83	4.55	-1.601	2.19e-127
PCDHB15	ENSG00000113248.5	0.8	3.06	-1.173	3.82e-80
ITK	ENSG00000113263.12	2.07	6	-1.189	1.83e-54
LMNB1	ENSG00000113368.11	19.01	8.25	1.113	6.86e-57
NPR3	ENSG00000113389.15	2.86	9.04	-1.379	1.64e-65
PCDH12	ENSG00000113555.5	2.94	10.08	-1.492	6.53e-107
PPWD1	ENSG00000113593.11	14.07	29.49	-1.017	5.01e-50
LIFR	ENSG00000113594.9	6.74	22.8	-1.62	1.82e-74
PDGFRB	ENSG00000113721.13	24.439	99.711	-1.985	1.55e-80
HRH2	ENSG00000113749.6	0.61	2.96	-1.298	2.3e-66
HGD	ENSG00000113924.11	6.05	1.32	1.604	9.29e-39
NPHP3	ENSG00000113971.18	5.47	18.181	-1.568	6.63e-89
RBP2	ENSG00000114113.6	0.12	3.99	-2.156	1.01e-77
KAT2B	ENSG00000114166.7	5.14	13.42	-1.232	9.07e-100
USP9Y	ENSG00000114374.12	0.02	15.63	-4.027	5.99e-39
HYAL1	ENSG00000114378.16	5.44	34.139	-2.448	6.84e-90
FRMD4B	ENSG00000114541.14	9.12	24.09	-1.31	4.57e-104
PODXL2	ENSG00000114631.10	22.7	2.23	2.875	1.06e-105
MRPL3	ENSG00000114686.8	71.749	32.91	1.101	3.75e-102
PLSCR4	ENSG00000114698.14	8.49	29.881	-1.702	7.21e-119
GORASP1	ENSG00000114745.13	24.989	58.12	-1.186	1.51e-86
VIPR1	ENSG00000114812.12	5.78	171.135	-4.666	6.17e-194
ZBTB47	ENSG00000114853.13	4.5	14.24	-1.47	9.22e-129
TNNC1	ENSG00000114854.7	8.73	72.328	-2.914	2.98e-116
NKTR	ENSG00000114857.17	12.85	66.491	-2.285	2.98e-84
ZAP70	ENSG00000115085.13	4.07	14.75	-1.635	3.62e-48
STEAP3	ENSG00000115107.19	22.68	8.78	1.276	7.1e-37
TANC1	ENSG00000115183.13	10.15	29.72	-1.462	4.38e-105
REEP6	ENSG00000115255.10	10.12	1.84	1.969	7.5e-74
SPTBN1	ENSG00000115306.15	59.709	252.195	-2.06	9.95e-169
GALNT3	ENSG00000115339.13	31.441	10.64	1.479	5.43e-42
STAT1	ENSG00000115415.18	92.199	44.479	1.035	3.46e-36
OTX1	ENSG00000115507.9	2	0.11	1.434	3.54e-113
GNLY	ENSG00000115523.16	11.71	32.231	-1.387	1.91e-29
IL1R2	ENSG00000115590.13	2.67	17.759	-2.354	7.39e-46
IL1R1	ENSG00000115594.11	35.829	91.829	-1.334	1.67e-71
IL1RL1	ENSG00000115602.16	0.77	87.407	-5.642	7.17e-182
IL18R1	ENSG00000115604.10	1.38	22.83	-3.324	4.04e-170
IL18RAP	ENSG00000115607.9	0.55	12.06	-3.075	9.17e-152
FHL2	ENSG00000115641.18	43.891	14.48	1.536	2.12e-46
ID2	ENSG00000115738.9	38.3	108.292	-1.476	4.68e-76
HPCAL1	ENSG00000115756.12	59.771	124.128	-1.042	2.44e-55
QPCT	ENSG00000115828.15	15.44	5.14	1.421	5.22e-35
SDC1	ENSG00000115884.10	212.423	53.649	1.965	2.54e-93
EPAS1	ENSG00000116016.13	82.229	686.111	-3.045	7.77e-187
PARD3B	ENSG00000116117.17	2.29	5.61	-1.007	1.73e-74
RALGPS2	ENSG00000116191.17	5.86	2.23	1.087	5.98e-66
KIAA1324	ENSG00000116299.16	13.36	2.99	1.848	4.87e-28
LEPR	ENSG00000116678.18	3.09	14.44	-1.916	3.85e-95
PRG4	ENSG00000116690.11	0.8	14.57	-3.113	2.15e-111
NCF2	ENSG00000116701.14	21.45	63.822	-1.53	2.34e-73
PLA2G4A	ENSG00000116711.9	11.63	4.84	1.113	4.04e-29
RGS2	ENSG00000116741.7	39.829	107.992	-1.417	5.56e-49
SRSF11	ENSG00000116754.13	65.398	175.325	-1.409	1.7e-49
OLFML3	ENSG00000116774.11	23.28	53.779	-1.174	8.54e-30
PLEKHM2	ENSG00000116786.11	26.87	57.078	-1.059	3.27e-63
ZBTB17	ENSG00000116809.11	18.02	42.691	-1.2	1.65e-42
TMEM9	ENSG00000116857.16	115.119	53.219	1.099	6.69e-82
RP11-268J15.5	ENSG00000116883.8	1.69	6.62	-1.502	1.96e-51
NID1	ENSG00000116962.14	14.56	51.538	-1.756	1.43e-58
ST6GALNAC5	ENSG00000117069.14	2.38	7.09	-1.259	8.09e-57
PLA2G2D	ENSG00000117215.14	2.79	0.2	1.659	1.62e-46
KIF17	ENSG00000117245.12	1.05	7.02	-1.968	2.35e-186
GALE	ENSG00000117308.14	71.52	31.91	1.14	4.72e-77
ID3	ENSG00000117318.8	45.972	149.219	-1.677	7.63e-70
SLC2A1	ENSG00000117394.19	68.09	12.09	2.4	1.42e-93
PIK3R3	ENSG00000117461.14	7.06	16.81	-1.144	6.54e-42
TSPAN1	ENSG00000117472.9	64.901	17.74	1.814	6.68e-14
PTBP2	ENSG00000117569.18	5.32	11.99	-1.039	1.2e-28
HSD11B1	ENSG00000117594.9	5.48	30.57	-2.285	9.69e-115
IRF6	ENSG00000117595.10	19.129	6.77	1.373	4.53e-64
RSRP1	ENSG00000117616.17	35.4	141.739	-1.971	1.6e-46
STMN1	ENSG00000117632.20	140.516	58.032	1.261	1.68e-58
MAN1C1	ENSG00000117643.14	5.98	16.1	-1.293	3.7e-69
NEK2	ENSG00000117650.12	7.93	0.44	2.633	1.37e-144
STX12	ENSG00000117758.13	25.451	58.781	-1.176	9.22e-111
2025-03-02	ENSG00000117791.15	10.89	42.261	-1.863	4.43e-118
SLC5A9	ENSG00000117834.12	0.25	4.33	-2.092	2.52e-121
MUC5B	ENSG00000117983.17	26.08	0.96	3.788	1.66e-34
TNNT2	ENSG00000118194.18	1.57	16.49	-2.767	1.59e-103
MREG	ENSG00000118242.15	11.94	4.82	1.153	4.04e-61
LRMP	ENSG00000118308.14	3.76	9.91	-1.197	2.98e-56
FILIP1	ENSG00000118407.14	1.97	6.31	-1.299	1.2e-56
SGIP1	ENSG00000118473.21	1.7	11.13	-2.168	8.24e-114
PLAGL1	ENSG00000118495.18	5.92	29.161	-2.124	8.3e-118
TNFAIP3	ENSG00000118503.14	14.73	41.38	-1.43	5.91e-67
SGK1	ENSG00000118515.11	43.179	148.476	-1.758	7.3e-65
RNF146	ENSG00000118518.15	18.27	39.901	-1.086	2.94e-83
TCF21	ENSG00000118526.6	1.42	43.87	-4.213	8.08e-247
FOXO3	ENSG00000118689.14	11.08	27.441	-1.235	2.55e-82
PKD2	ENSG00000118762.7	8.44	23.24	-1.361	3.76e-77
SPP1	ENSG00000118785.13	252.422	9.08	4.652	9.22e-123
RARRES1	ENSG00000118849.9	15.59	33.969	-1.076	2.23e-21
PCDH17	ENSG00000118946.11	2.4	8.97	-1.552	7.35e-89
KLF9	ENSG00000119138.4	10.38	62.452	-2.479	1.17e-148
TJP2	ENSG00000119139.16	22.659	52.308	-1.172	2.46e-70
SLC46A2	ENSG00000119457.7	1.58	5.93	-1.426	1.12e-18
NR4A3	ENSG00000119508.17	1.31	9.26	-2.151	3.35e-61
LTBP2	ENSG00000119681.11	26.64	65.871	-1.275	3.8e-48
RBM25	ENSG00000119707.13	29.811	61.281	-1.015	1.04e-37
RHOQ	ENSG00000119729.10	29.14	60.329	-1.025	8.57e-74
KLHL29	ENSG00000119771.14	1.44	5.04	-1.308	5.17e-88
FKBP1B	ENSG00000119782.13	6	15.62	-1.247	1.62e-50
EPCAM	ENSG00000119888.10	417.229	61.669	2.738	1.53e-157
HELLS	ENSG00000119969.14	4.51	1.54	1.117	1.23e-70
HOXB5	ENSG00000120075.5	1.92	4.99	-1.037	1.05e-26
HOXB3	ENSG00000120093.11	3.71	12.27	-1.494	9.31e-26
TEK	ENSG00000120156.20	2.04	24.8	-3.085	1.1e-227
MYCT1	ENSG00000120279.6	2.86	15.55	-2.1	1.7e-181
PDZD11	ENSG00000120509.10	52.439	25.13	1.032	1.37e-120
IQSEC3	ENSG00000120645.11	0.41	3.38	-1.635	1.3e-98
SMAD9	ENSG00000120693.13	1.12	4.4	-1.349	3.44e-88
PLS1	ENSG00000120756.12	20.3	4.67	1.909	7.33e-93
SOCS2	ENSG00000120833.13	9.91	46.349	-2.118	7.52e-96
SORBS3	ENSG00000120896.13	53.039	168.849	-1.652	2.79e-108
PTK2B	ENSG00000120899.17	16.53	43.87	-1.356	1.81e-80
PPP3CC	ENSG00000120910.14	8.21	21.12	-1.264	2.21e-130
PDLIM2	ENSG00000120913.23	32.45	103.787	-1.647	9.92e-104
LYPLA1	ENSG00000120992.17	50.649	22.89	1.112	1.64e-81
TRIM25	ENSG00000121060.14	11.78	38.101	-1.613	7.03e-94
TBX2	ENSG00000121068.13	6.67	95.849	-3.658	2.15e-187
TBX4	ENSG00000121075.9	2.8	29.24	-2.992	2.44e-179
NCAPH	ENSG00000121152.9	6.84	0.92	2.03	1.1e-112
MND1	ENSG00000121211.7	3.78	0.61	1.57	1.72e-108
TSHZ3	ENSG00000121297.6	1.47	5.49	-1.394	1.57e-89
KCNJ8	ENSG00000121361.3	5	15.009	-1.416	6.66e-62
ZSCAN18	ENSG00000121413.12	23.56	50.101	-1.057	7.79e-52
PDZRN3	ENSG00000121440.14	3.44	15.1	-1.858	1.14e-110
POPDC2	ENSG00000121577.13	1.38	4.09	-1.097	4.04e-92
PILRB	ENSG00000121716.18	11.07	32.01	-1.451	9.68e-26
TMEM54	ENSG00000121900.18	89.108	35.73	1.295	1.46e-73
RASL11A	ENSG00000122035.6	8.18	18.21	-1.065	1.21e-35
PAEP	ENSG00000122133.16	3.39	0.1	1.997	1.41e-45
FMOD	ENSG00000122176.10	23.3	58.452	-1.291	4.28e-49
RBBP6	ENSG00000122257.18	19.26	41.711	-1.076	4.71e-61
LDB3	ENSG00000122367.19	0.25	3.49	-1.845	5.78e-148
FAM213A	ENSG00000122378.13	41.42	19.83	1.026	1.2e-83
PQLC1	ENSG00000122490.18	23.03	47.271	-1.006	1.03e-65
RAMP3	ENSG00000122679.8	10.44	121.271	-3.418	1.04e-193
GLIPR2	ENSG00000122694.15	20.18	56.771	-1.448	1.58e-95
RECK	ENSG00000122707.11	2.95	12.86	-1.811	1.27e-150
SFTPA1	ENSG00000122852.14	548.899	3019.93	-2.458	1.85e-17
PLAU	ENSG00000122861.15	48.789	18.93	1.321	1.37e-40
SRGN	ENSG00000122862.4	118.397	313.559	-1.398	4.54e-58
ZWINT	ENSG00000122952.16	21.55	2.88	2.539	6.23e-149
RASSF8	ENSG00000123094.15	4.46	10.65	-1.093	1.18e-55
NECAB1	ENSG00000123119.11	0.38	2.91	-1.502	1.82e-141
PRDX4	ENSG00000123131.12	154.439	51.721	1.56	2.65e-121
NLN	ENSG00000123213.22	10.08	3.1	1.434	1.85e-111
ITIH5	ENSG00000123243.14	3.07	15.83	-2.048	9.76e-93
NCKAP1L	ENSG00000123338.12	11.28	26.679	-1.173	8.62e-66
MMP19	ENSG00000123342.15	7.05	46.549	-2.562	1.17e-123
NR4A1	ENSG00000123358.19	44.099	285.549	-2.668	2.15e-71
PDE1B	ENSG00000123360.11	1.69	7.48	-1.656	2.07e-127
LRP1	ENSG00000123384.13	49.009	158.067	-1.669	1.83e-97
NFE2	ENSG00000123405.13	2.53	8.42	-1.416	6.1e-41
STIL	ENSG00000123473.15	2.41	0.66	1.039	1.55e-91
HJURP	ENSG00000123485.11	5.16	0.96	1.652	1.49e-81
G0S2	ENSG00000123689.5	21.58	80.649	-1.854	1.83e-41
RAB38	ENSG00000123892.11	10.94	4.6	1.092	3.77e-39
MXD4	ENSG00000123933.14	26.241	56.199	-1.07	6.96e-60
SLC12A4	ENSG00000124067.16	17.9	69.622	-1.902	2.8e-135
PI3	ENSG00000124102.4	2.76	6.96	-1.082	1.71e-05
SLPI	ENSG00000124107.5	515.453	1034.92	-1.004	3.4e-10
WFDC3	ENSG00000124116.18	12.74	1.64	2.38	1.1e-70
PREX1	ENSG00000124126.13	9.54	46.42	-2.17	1.25e-137
PLCG1	ENSG00000124181.14	31.84	93.519	-1.525	3.79e-48
TOX2	ENSG00000124191.17	3.77	31.789	-2.781	1.86e-159
PTGIS	ENSG00000124212.5	3.76	14.01	-1.657	3.72e-75
SNAI1	ENSG00000124216.3	3.38	12.34	-1.607	5.5e-59
STX16	ENSG00000124222.21	25.96	53.861	-1.025	7.83e-26
POF1B	ENSG00000124429.17	2.42	0.57	1.123	2.35e-27
HIF3A	ENSG00000124440.15	1.99	48.14	-4.039	7.96e-116
LYPD3	ENSG00000124466.8	4.87	1.55	1.203	1.65e-46
F13A1	ENSG00000124491.15	10.66	22.89	-1.035	8.14e-27
PRICKLE4	ENSG00000124593.14	6.35	15.29	-1.148	1.28e-30
UNC5CL	ENSG00000124602.9	5.22	2.05	1.028	9.74e-37
MOCS1	ENSG00000124615.17	4.68	26.729	-2.287	6.06e-158
SPDEF	ENSG00000124664.10	18.96	0.95	3.356	3.5e-108
SOX4	ENSG00000124766.5	40.621	9.95	1.926	1.12e-118
KCNK17	ENSG00000124780.13	0.83	6.19	-1.974	3.12e-80
NRN1	ENSG00000124785.8	3.45	14.9	-1.837	3.83e-88
RPP40	ENSG00000124787.13	7.37	2.55	1.237	1.27e-91
LRRFIP1	ENSG00000124831.18	43.77	96.562	-1.124	8.98e-91
MYRF	ENSG00000124920.13	4.47	29.431	-2.476	3.79e-85
SH3TC1	ENSG00000125089.16	10.58	26.39	-1.242	1.34e-54
MT2A	ENSG00000125148.6	164.46	869.052	-2.395	3.11e-62
GGA3	ENSG00000125447.16	19.38	40.33	-1.02	6.1e-43
PPP1R12C	ENSG00000125503.12	37.021	142.952	-1.921	1.35e-98
TRIP10	ENSG00000125733.17	37.741	121.313	-1.659	2.35e-87
FOSB	ENSG00000125740.13	8.66	24.69	-1.411	1.09e-19
GPCPD1	ENSG00000125772.12	17.28	36.211	-1.025	2.82e-35
OVOL2	ENSG00000125850.10	9.85	3.93	1.138	5.78e-67
PCSK2	ENSG00000125851.9	0.22	1.55	-1.064	0.0144
LAMP5	ENSG00000125869.9	2.5	0.58	1.147	3.9e-41
LRRN4	ENSG00000125872.7	3.21	7.74	-1.054	2.94e-17
TMEM74B	ENSG00000125895.5	1.29	20.88	-3.256	6.33e-159
S1PR4	ENSG00000125910.5	4.15	13.83	-1.526	7.81e-85
ID1	ENSG00000125968.8	51.179	189.505	-1.868	1.05e-45
ROMO1	ENSG00000125995.15	234.882	114.737	1.027	1.18e-80
KLC1	ENSG00000126214.20	44.099	112.727	-1.334	3.87e-89
MCF2L	ENSG00000126217.20	11.08	35.429	-1.592	8.77e-42
F10	ENSG00000126218.11	1.8	14.27	-2.447	1.73e-132
PDCD2L	ENSG00000126249.7	11.38	4.56	1.155	3.88e-119
FFAR2	ENSG00000126262.4	0.58	3.32	-1.451	1.55e-32
THRA	ENSG00000126351.12	13.7	33.121	-1.215	1.2e-77
NR1D1	ENSG00000126368.5	8.08	23.801	-1.45	3.2e-31
RRAS	ENSG00000126458.3	59.26	179.606	-1.584	7.29e-112
STAT5A	ENSG00000126561.16	12.3	28.739	-1.161	4.3e-86
SIX1	ENSG00000126778.8	8.84	0.56	2.657	1.56e-83
RHOJ	ENSG00000126785.12	3.38	17.869	-2.107	9.95e-169
L3HYPDH	ENSG00000126790.11	8.24	20.77	-1.236	7.87e-33
HSPA2	ENSG00000126803.9	3.98	13.01	-1.492	7.07e-42
OMG	ENSG00000126861.4	1.44	9.82	-2.149	1.05e-53
OMD	ENSG00000127083.7	0.97	4.08	-1.367	5.67e-37
FGD3	ENSG00000127084.17	4.36	13.99	-1.484	1.04e-95
MASP1	ENSG00000127241.16	0.56	4.41	-1.794	4.51e-120
PTPRB	ENSG00000127329.14	4.1	34.161	-2.785	2.77e-182
LRRC61	ENSG00000127399.14	13.53	6.25	1.003	7.05e-72
IDUA	ENSG00000127415.12	11.23	25.74	-1.129	6.27e-28
PLA2G5	ENSG00000127472.10	1.89	6.93	-1.456	2.69e-100
SIN3B	ENSG00000127511.9	14.92	59.071	-1.916	9.88e-82
KLF2	ENSG00000127528.5	10.84	77.648	-2.732	3.79e-127
F2RL3	ENSG00000127533.3	1.44	19.54	-3.073	5.08e-119
PKMYT1	ENSG00000127564.16	11.25	2.27	1.905	5.97e-101
MACF1	ENSG00000127603.23	69.531	231.344	-1.72	9.31e-106
GNG11	ENSG00000127920.5	8.82	36.151	-1.92	7.71e-83
SHFM1	ENSG00000127922.9	240.483	117.759	1.024	1.06e-93
STYXL1	ENSG00000127952.16	55.66	23.34	1.219	9.31e-100
SGCE	ENSG00000127990.15	17.08	36.309	-1.045	7.28e-41
ZFP36	ENSG00000128016.5	121.928	758.812	-2.628	1.35e-96
SRD5A3	ENSG00000128039.10	53.589	13.95	1.868	8.96e-97
PAICS	ENSG00000128050.8	44.55	12.85	1.718	1.87e-128
KDR	ENSG00000128052.8	9.38	24.91	-1.32	2.48e-40
PPAT	ENSG00000128059.8	6.13	1.87	1.313	1.82e-115
TUBGCP6	ENSG00000128159.11	12.45	40.26	-1.617	3.11e-57
VPREB3	ENSG00000128218.7	2.74	0.38	1.438	3.95e-58
POM121L9P	ENSG00000128262.8	0.35	1.75	-1.026	5.11e-60
MGAT3	ENSG00000128268.11	0.99	7.03	-2.013	1.04e-109
TPST2	ENSG00000128294.15	18.491	43.081	-1.177	1.06e-86
KRT17	ENSG00000128422.15	20.941	4.81	1.917	2.8e-21
RNF112	ENSG00000128482.15	0.29	3.5	-1.803	1.82e-124
PODXL	ENSG00000128567.16	15.68	68.759	-2.064	6.27e-122
FLNC	ENSG00000128591.15	1.48	6.49	-1.595	3.05e-36
MTX2	ENSG00000128654.13	39.65	18.15	1.086	5.55e-118
TMOD2	ENSG00000128872.9	1.46	4.03	-1.032	1.46e-89
PALLD	ENSG00000129116.17	40.369	101.539	-1.31	1.48e-48
FAM64A	ENSG00000129195.15	4.19	0.48	1.81	2.34e-101
PLD2	ENSG00000129219.13	14.83	32.52	-1.082	2.97e-49
TXNDC17	ENSG00000129235.10	252.247	64.928	1.942	2.59e-137
KIF1C	ENSG00000129250.11	31.611	84.559	-1.392	3.59e-86
SIGLEC9	ENSG00000129450.8	3	7.49	-1.086	8.79e-60
KLK10	ENSG00000129451.11	3.57	9.86	-1.249	1.07e-09
FOXA1	ENSG00000129514.5	27.739	6.76	1.889	5.74e-81
EPB41L4A	ENSG00000129595.12	3.66	8.61	-1.044	2.05e-63
FOXJ1	ENSG00000129654.7	12.69	3.37	1.647	7.73e-08
SEC14L1	ENSG00000129657.14	26.981	86.87	-1.651	8.58e-111
MAP7D3	ENSG00000129680.15	2.17	7.06	-1.346	3.23e-96
SGOL1	ENSG00000129810.14	2.07	0.29	1.251	8.52e-97
RPS4Y1	ENSG00000129824.15	0.42	266.445	-7.557	1.46e-10
MAU2	ENSG00000129933.20	15.87	32.76	-1.001	7.94e-50
SHC2	ENSG00000129946.10	9.37	37.61	-1.897	2.36e-47
KCNA5	ENSG00000130037.4	0.2	1.78	-1.212	1.25e-95
STARD8	ENSG00000130052.13	2.23	20.32	-2.723	3.4e-224
SAT1	ENSG00000130066.16	604.416	1354.55	-1.163	1.03e-44
LDLR	ENSG00000130164.11	26.74	74.001	-1.435	3.3e-67
LRCH2	ENSG00000130224.14	0.68	2.8	-1.178	3.89e-78
SAFB2	ENSG00000130254.11	25.66	55.591	-1.086	7.22e-52
USHBP1	ENSG00000130307.11	1.05	11.1	-2.561	1.59e-200
MLLT4	ENSG00000130396.20	39.94	85.153	-1.073	2.1e-44
KIAA1683	ENSG00000130518.16	0.91	3.81	-1.332	3.37e-55
JUND	ENSG00000130522.5	74.847	197.648	-1.389	5.4e-65
HRC	ENSG00000130528.11	0.44	1.93	-1.025	4.13e-63
OLFM1	ENSG00000130558.18	4.57	15.55	-1.571	3.35e-63
SAMD10	ENSG00000130590.13	7.44	3.21	1.003	1.67e-81
TNNT3	ENSG00000130595.16	0.27	3.25	-1.743	8.92e-85
TNNI2	ENSG00000130598.15	2.13	10.38	-1.862	1.27e-77
PNPLA7	ENSG00000130653.15	1.84	6.85	-1.467	2.05e-49
MNX1	ENSG00000130675.14	1.2	0.06	1.053	1.63e-64
ZNF337	ENSG00000130684.13	7.47	15.96	-1.002	1.03e-47
GATA5	ENSG00000130700.6	0.28	1.83	-1.145	8.43e-106
RBBP8NL	ENSG00000130701.3	1.94	0.17	1.329	1.41e-125
[truncated: 2,240 more rows]
