# Supplementary material for: Multi-Omics and Single-Cell Mendelian Randomization Reveal a Potential Role of VNN2 in Lung Adenocarcinoma in Resting Natural Killer Cells
Source: World J Oncol. 2026 Mar 5;17(2):247–55. doi: 10.14740/wjon2689 (PMC12978397; doi:10.14740/wjon2689)
Supplement: Suppl 5 — Two-sample MR estimates of the association between genetically predicted VNN2 expression and LUAD risk across 14 immune cell types. [file wjon-17-02-247-s005.xlsx]

## Sheet:  S5
Suppl 5. Two-sample MR estimates of the association between genetically predicted VNN2 expression and LUAD risk across 14 immune cell types.
Gene	Cell	nsnp	method	b	se	or	or_lci95	or_uci95	pvalue
VNN2	cd4sox4	2	Inverse variance weighted	0.381161630759804	0.231203731561407	1.46398421116822	0.930533051760221	2.30324948318129	0.0992303545200511
VNN2	cd8et	4	Inverse variance weighted	-0.0457004	0.0719272579491871	0.955328157560175	0.829711024038225	1.09996355620951	0.525187535798218
VNN2	monoc	10	Inverse variance weighted	-0.0705582	0.0874230007741279	0.931873508756483	0.785128975070119	1.10604532999762	0.419614870043683
VNN2	mononc	2	Inverse variance weighted	-0.0445907	0.121875773799323	0.956388854608105	0.753167815399287	1.21444334518422	0.714462036658151
VNN2	nk	2	Inverse variance weighted	0.187975371741206	0.144355629397215	1.20680379350747	0.909407798787653	1.60145470268183	0.19285874735306
VNN2	rnk	2	Inverse variance weighted	-0.291496	0.140947972801548	0.747144646353575	0.56679675124226	0.984877068104811	0.0386293042522757
