# Supplementary material for: Multi-Omics and Single-Cell Mendelian Randomization Reveal a Potential Role of VNN2 in Lung Adenocarcinoma in Resting Natural Killer Cells
Source: World J Oncol. 2026 Mar 5;17(2):247–55. doi: 10.14740/wjon2689 (PMC12978397; doi:10.14740/wjon2689)
Supplement: Suppl 6 — Summary of two-sample Mendelian randomization estimates for the association between genetically predicted VNN2 expression/protein levels and LUAD risk using eQTL, pQTL, and sc-eQTL instruments. [file wjon-17-02-247-s006.xlsx]

## Sheet:  S6
Suppl 6. Summary of two-sample Mendelian randomization estimates for the association between genetically predicted VNN2 expression/protein levels and LUAD risk using eQTL, pQTL, and sc-eQTL instruments
Exposure–Outcome	Method	nsnp	Beta	SE	OR	95% CI	P	Heterogeneity_Q	Heterogeneity_P	Egger_intercept	Egger_intercept_P	MR_PRESSO_Global_P
VNN2-eQTL–LUAD	Inverse variance weighted	59	-0.0361	0.016	0.9646	0.935–0.995	0.0242	68.64	0.16			0.169
VNN2-eQTL–LUAD	MR Egger	59	-0.0566	0.0233	0.9449	0.903–0.989	0.0182	66.92	0.173	0.0072	0.231
VNN2-eQTL–LUAD	Weighted median	59	-0.0395	0.0212	0.9613	0.922–1.002	0.0631
VNN2-eQTL–LUAD	Weighted mode	59	-0.0359	0.0189	0.9648	0.930–1.001	0.0625
VNN2-pQTL–LUAD	Inverse variance weighted	228	-0.0559	0.0134	0.946	0.921–0.971	2.87×10⁻⁵	244.1	0.208	–	–	0.229
VNN2-pQTL–LUAD	MR Egger	228	-0.0431	0.0205	0.958	0.920–0.997	0.0366	243.36	0.204	-0.0026	0.409	–
VNN2-pQTL–LUAD	Weighted median	228	-0.0647	0.022	0.937	0.898–0.979	0.0033	–	–	–	–	–
VNN2-pQTL–LUAD	Weighted mode	228	-0.0498	0.021	0.951	0.913–0.991	0.0185	–	–	–	–	–
